# Supplementary material for: Single-cell RNA transcriptome reveals the intra-tumoral heterogeneity and regulators underlying tumor progression in metastatic pancreatic ductal adenocarcinoma
Source: Cell Death Discov. 2021 Nov 3;7:331. doi: 10.1038/s41420-021-00663-1 (PMC8566471; doi:10.1038/s41420-021-00663-1)
Supplement: Supplementary file 2 — Supplementary Tables [file 41420_2021_663_MOESM2_ESM.xlsx]

## Sheet: Sheet1
Supplementary Table 1. The differentially expressed genes of the 10 cellular subclusters.
p_val	avg_logFC	pct.1	pct.2	p_val_adj	subcluster	gene
0	3.71934	0.961	0.263	0	0	REG1B
0	3.28948	0.971	0.293	0	0	REG1A
0	3.13276	0.966	0.244	0	0	REG3G
0	2.87695	0.955	0.232	0	0	CPA1
0	2.72103	0.973	0.301	0	0	PRSS1
0	2.45283	0.846	0.153	0	0	CPA2
0	2.27466	0.964	0.257	0	0	MEG3
0	2.00841	0.911	0.199	0	0	ITPR2
0	1.95575	0.966	0.29	0	0	IGF2
0	1.93551	0.873	0.22	0	0	MEST
0	1.82427	0.94	0.497	0	0	RBPJ
0	1.77715	0.908	0.271	0	0	RHOBTB3
0	1.7169	0.95	0.636	0	0	PRSS3
0	1.51716	0.841	0.226	0	0	ALDH1A1
0	1.45304	0.748	0.138	0	0	SMOC2
0	1.42055	0.949	0.462	0	0	XBP1
0	1.35821	0.775	0.169	0	0	SLC38A11
0	1.3501	0.847	0.212	0	0	PBX1
0	1.29621	0.926	0.348	0	0	RPS4Y1
0	1.17883	0.761	0.169	0	0	FBXO2
0	1.157	0.738	0.168	0	0	NPB
0	1.14907	0.8	0.216	0	0	PPP1R1B
0	1.14677	0.653	0.103	0	0	CEL
0	1.09862	0.69	0.138	0	0	DPEP1
0	1.07231	0.568	0.066	0	0	ENTPD3
0	1.06664	0.999	0.99	0	0	RPL3
0	1.01379	0.718	0.179	0	0	ITM2A
0	0.953857	0.919	0.301	0	0	CP
1.7196e-304	1.41134	0.96	0.554	2.90699e-300	0	JUN
6.7982e-303	0.990784	0.731	0.193	1.14923e-298	0	GAMT
3.39086e-300	1.36584	0.991	0.776	5.73225e-296	0	SPINK1
2.11466e-298	0.862678	0.999	0.966	3.57483e-294	0	EEF1D
2.51368e-290	0.790817	0.505	0.081	4.24938e-286	0	AL132709.5
7.57358e-287	0.966321	0.862	0.296	1.28031e-282	0	SELM
1.07998e-286	1.15997	0.991	0.802	1.8257e-282	0	LMNA
3.74029e-283	1.30249	0.837	0.331	6.32296e-279	0	BTG2
4.81102e-283	0.85327	0.532	0.098	8.13303e-279	0	FGFR1
2.76851e-281	1.11254	0.781	0.28	4.68016e-277	0	GATM
4.56355e-277	0.823996	0.415	0.05	7.71467e-273	0	GATA2
3.09139e-272	0.785002	0.545	0.11	5.22599e-268	0	HPN
1.51904e-265	0.9451	0.704	0.2	2.56794e-261	0	DEPTOR
2.22369e-265	1.18034	0.917	0.505	3.75914e-261	0	SYT8
1.53397e-263	0.885746	0.65	0.173	2.59318e-259	0	SERPINA5
4.14399e-260	0.800418	0.455	0.074	7.00541e-256	0	NES
1.4468e-255	0.814707	0.543	0.118	2.44581e-251	0	TEX9
2.5268e-254	0.695857	0.417	0.059	4.27156e-250	0	TEX11
3.45822e-248	1.09075	0.41	0.06	5.84612e-244	0	CLPS
2.26973e-247	1.22378	0.696	0.227	3.83697e-243	0	RARRES2
2.38232e-245	0.956549	0.997	0.868	4.02732e-241	0	TM4SF1
1.69937e-244	0.887297	0.741	0.256	2.87279e-240	0	EGFL7
1.20802e-241	0.75994	0.46	0.085	2.04216e-237	0	ERP27
4.81957e-241	1.30205	0.993	0.874	8.14748e-237	0	S100A4
4.3763e-238	1.00483	0.899	0.487	7.39814e-234	0	SSFA2
9.15844e-235	0.755432	0.54	0.125	1.54823e-230	0	MYL9
1.01513e-233	1.19227	0.754	0.305	1.71608e-229	0	KCNQ1OT1
4.1852e-233	1.06587	0.944	0.535	7.07509e-229	0	FOS
1.83014e-231	0.578309	1	0.998	3.09386e-227	0	RPL8
9.47854e-231	0.882408	0.866	0.414	1.60235e-226	0	TMEM14A
5.98129e-228	0.916903	0.749	0.29	1.01114e-223	0	LAPTM4B
1.12956e-227	0.784869	0.653	0.189	1.90952e-223	0	FAM3B
5.30792e-227	0.726561	0.427	0.073	8.97303e-223	0	MUC6
2.58138e-222	1.04284	0.641	0.199	4.36382e-218	0	GLIPR1
2.15637e-219	0.825096	0.606	0.182	3.64534e-215	0	REEP6
7.03732e-219	0.928315	0.946	0.667	1.18966e-214	0	SSR2
1.12337e-218	0.667913	0.999	0.979	1.89907e-214	0	RPL10A
1.536e-215	0.768973	0.655	0.211	2.5966e-211	0	NFIC
8.46154e-214	0.892615	0.683	0.241	1.43042e-209	0	GPR160
5.25031e-208	0.872118	0.742	0.312	8.87565e-204	0	MSRB1
2.34342e-207	0.786791	0.673	0.226	3.96156e-203	0	PODXL
5.14878e-207	0.849886	0.618	0.188	8.70401e-203	0	ANXA10
2.90445e-205	1.44381	0.585	0.17	4.90997e-201	0	OLFM4
1.57342e-204	0.490384	1	0.997	2.65986e-200	0	RPS15
4.80408e-203	0.67036	0.85	0.339	8.12129e-199	0	GLUL
6.06599e-203	0.85715	0.648	0.218	1.02546e-198	0	DNAJB4
6.32402e-203	0.953263	0.762	0.339	1.06908e-198	0	TTC1
4.6281e-201	0.845811	0.901	0.518	7.82381e-197	0	NOSIP
1.02615e-200	0.771727	0.983	0.849	1.7347e-196	0	EEF2
2.38036e-200	0.874215	0.647	0.216	4.02399e-196	0	TNNI2
4.13908e-200	0.727915	0.995	0.898	6.99711e-196	0	EEF1B2
2.64705e-199	0.634013	0.493	0.119	4.47484e-195	0	EPHX1
1.12752e-198	0.961742	0.806	0.367	1.90607e-194	0	EGR1
7.89111e-196	0.823286	0.996	0.914	1.33399e-191	0	HSPB1
3.45668e-193	0.97351	0.814	0.387	5.84352e-189	0	KLF4
3.78591e-193	0.818892	0.955	0.654	6.40008e-189	0	TESC
1.34028e-192	0.411147	0.794	0.282	2.26574e-188	0	TFF2
4.60567e-190	0.797841	0.977	0.824	7.78589e-186	0	SLC25A6
4.36871e-189	0.957803	0.833	0.395	7.3853e-185	0	GDF15
8.00598e-189	0.685717	0.56	0.169	1.35341e-184	0	CNN3
1.87523e-188	0.472099	0.314	0.042	3.17007e-184	0	KIRREL2
1.80457e-187	0.761239	0.983	0.76	3.05062e-183	0	TAGLN2
8.49886e-187	0.557655	0.999	0.994	1.43673e-182	0	RPL26
6.67359e-186	1.85098	0.317	0.047	1.12817e-181	0	DKK4
1.03873e-183	0.634385	0.504	0.134	1.75598e-179	0	FIBCD1
3.87994e-182	0.627732	0.563	0.166	6.55904e-178	0	HOMER3
2.52523e-180	0.71715	0.748	0.302	4.26891e-176	0	ITM2C
1.74827e-179	0.546587	1	0.991	2.95545e-175	0	RPL15
4.1748e-179	0.465195	1	1	7.05751e-175	0	RPS27
1.07461e-175	0.67527	0.577	0.188	1.81663e-171	0	IMPA2
2.50371e-174	0.729534	0.966	0.74	4.23252e-170	0	TMEM59
1.37678e-172	0.732038	0.615	0.222	2.32744e-168	0	STIM2
4.83979e-172	0.727042	0.837	0.418	8.18166e-168	0	SMIM14
2.42114e-169	0.763347	0.946	0.725	4.09294e-165	0	LMAN2
1.28964e-168	0.776128	0.821	0.435	2.18014e-164	0	SDHC
2.91086e-167	0.752222	0.761	0.359	4.9208e-163	0	PARP1
3.38046e-167	0.753878	0.759	0.36	5.71467e-163	0	MRPL24
6.14818e-166	0.553565	0.455	0.119	1.03935e-161	0	MAOA
8.89568e-166	0.481954	1	1	1.50381e-161	0	RPS18
6.32021e-165	0.76048	0.894	0.499	1.06843e-160	0	CLDN10
6.71333e-165	0.47381	0.311	0.051	1.13489e-160	0	GNG7
5.68778e-160	0.494784	0.37	0.079	9.61519e-156	0	IGSF9
1.23841e-159	0.542035	0.423	0.105	2.09353e-155	0	HOMER2
1.58003e-159	0.807949	0.921	0.639	2.67105e-155	0	MCL1
2.16055e-159	0.49069	0.304	0.051	3.65241e-155	0	CFI
1.3004e-157	0.459269	0.337	0.065	2.19833e-153	0	BMP7
2.14889e-157	0.783398	0.848	0.447	3.6327e-153	0	ATF3
5.76731e-157	0.363097	0.442	0.113	9.74964e-153	0	TNFRSF18
1.79211e-156	0.686229	0.921	0.618	3.02957e-152	0	UFC1
2.83937e-153	0.62857	0.619	0.235	4.79996e-149	0	UAP1
1.26924e-152	0.484817	0.326	0.063	2.14564e-148	0	PROX1
8.02949e-151	0.656467	0.909	0.57	1.35738e-146	0	CIRBP
1.97447e-150	0.581291	0.482	0.146	3.33784e-146	0	PHGDH
5.75747e-150	0.703101	0.858	0.507	9.73301e-146	0	ZFP36L2
1.50296e-149	0.439217	0.321	0.062	2.54076e-145	0	RP11-383H13.1
5.2484e-149	0.707488	0.891	0.59	8.87242e-145	0	CCT3
1.97255e-148	0.623088	0.561	0.2	3.3346e-144	0	SERPINA4
1.24419e-147	0.718547	0.911	0.609	2.1033e-143	0	SRP9
1.14934e-145	0.597201	0.609	0.227	1.94295e-141	0	TLE4
2.07725e-145	0.453753	1	0.996	3.5116e-141	0	RPS3
1.34771e-144	0.682393	0.976	0.761	2.2783e-140	0	BTG1
1.96258e-144	0.461333	0.333	0.072	3.31774e-140	0	DOK7
1.50906e-143	0.612417	0.401	0.11	2.55107e-139	0	MAOB
4.06622e-143	0.470929	0.999	0.978	6.87394e-139	0	RPL24
8.05381e-143	0.468366	0.382	0.094	1.3615e-138	0	DNALI1
2.02247e-141	0.712454	0.64	0.274	3.41899e-137	0	PPP1R10
7.85073e-141	0.676991	0.907	0.573	1.32717e-136	0	PPAP2C
1.44562e-140	0.483683	0.36	0.086	2.44382e-136	0	ELF5
4.65672e-138	0.645173	0.772	0.396	7.87218e-134	0	SH3YL1
1.39746e-136	0.523176	0.414	0.119	2.3624e-132	0	AC023490.1
5.90237e-136	0.699112	0.904	0.619	9.97795e-132	0	DNAJB1
1.34657e-135	0.571787	0.382	0.099	2.27638e-131	0	C3
1.61502e-135	0.46732	0.999	0.993	2.73019e-131	0	RPS4X
1.8786e-135	0.479967	0.363	0.091	3.17577e-131	0	C4orf19
3.50162e-135	0.649193	0.385	0.103	5.91948e-131	0	S100A3
7.00234e-135	0.696471	0.729	0.37	1.18375e-130	0	CERS6
1.00947e-134	0.435471	0.378	0.096	1.70651e-130	0	PARM1
1.7868e-133	0.629995	0.71	0.34	3.02058e-129	0	LIMS1
1.02545e-132	0.621249	0.838	0.442	1.73352e-128	0	FOSB
1.9403e-132	0.474659	0.41	0.117	3.28007e-128	0	IGSF8
2.44746e-131	0.636719	0.667	0.31	4.13744e-127	0	NUDT14
5.09686e-131	0.638759	0.713	0.333	8.61624e-127	0	VIL1
5.38617e-131	0.440361	0.331	0.076	9.10533e-127	0	ERO1LB
1.13818e-130	0.591252	0.929	0.628	1.92409e-126	0	BRK1
1.31304e-130	0.515713	1	0.996	2.2197e-126	0	RPL7
6.13387e-130	0.602041	0.62	0.268	1.03693e-125	0	NME4
6.69305e-130	0.555211	0.581	0.231	1.13146e-125	0	TIPRL
1.03599e-129	0.635417	0.955	0.749	1.75133e-125	0	BSG
4.04413e-129	0.593517	0.711	0.341	6.8366e-125	0	MRPS14
2.36645e-128	0.518137	0.478	0.161	4.00048e-124	0	CCSER2
1.00174e-127	0.404149	0.333	0.079	1.69345e-123	0	SCD5
1.06498e-127	0.65289	0.964	0.749	1.80034e-123	0	TACSTD2
2.21951e-127	0.669258	0.546	0.212	3.75209e-123	0	GOLIM4
3.20828e-127	0.458476	1	0.998	5.4236e-123	0	RPS2
1.25211e-126	0.473263	0.422	0.129	2.11668e-122	0	CYP27A1
3.28292e-126	0.585589	0.721	0.344	5.54977e-122	0	UBE2E3
2.71957e-125	0.527974	0.701	0.316	4.59743e-121	0	UGDH
7.15435e-125	0.709334	0.936	0.729	1.20944e-120	0	DNAJA1
2.04803e-124	0.591725	0.638	0.283	3.4622e-120	0	PFN2
9.24176e-124	0.630441	0.954	0.754	1.56232e-119	0	CD9
1.07972e-123	0.687618	0.912	0.649	1.82526e-119	0	C19orf10
1.28439e-123	0.619793	0.76	0.387	2.17126e-119	0	TSPAN13
5.23297e-123	0.566283	0.934	0.659	8.84634e-119	0	HSPA1A
9.03096e-123	0.407445	0.326	0.079	1.52668e-118	0	NR5A2
2.73793e-122	0.493176	0.425	0.134	4.62847e-118	0	FAM129A
2.93661e-122	0.481466	0.302	0.068	4.96433e-118	0	C4BPA
2.73242e-121	0.467472	0.417	0.131	4.61916e-117	0	TSEN15
3.80092e-121	0.428564	0.357	0.096	6.42546e-117	0	PLAGL1
3.362e-120	0.633096	0.615	0.263	5.68346e-116	0	BCAT1
4.80467e-120	0.54613	0.954	0.75	8.1223e-116	0	JTB
8.25991e-119	0.636538	0.643	0.3	1.39634e-114	0	NUCB2
1.14301e-118	0.623283	0.595	0.257	1.93226e-114	0	DNAJB9
3.472e-118	0.553735	0.902	0.595	5.86941e-114	0	C1orf43
5.3957e-117	0.629353	0.846	0.517	9.12143e-113	0	CHCHD10
1.57648e-115	0.585004	0.852	0.53	2.66504e-111	0	PSMD4
1.79309e-115	0.60414	0.836	0.507	3.03122e-111	0	NDUFS7
4.97541e-115	0.491889	0.467	0.162	8.41092e-111	0	PROM1
1.07961e-114	0.629496	0.813	0.493	1.82508e-110	0	TSTA3
1.23041e-114	0.664843	0.944	0.723	2.08002e-110	0	MLEC
1.15765e-113	0.564595	0.763	0.407	1.957e-109	0	BBX
5.97337e-113	0.386862	0.312	0.077	1.0098e-108	0	ANKRD65
1.30444e-112	0.532517	0.613	0.271	2.20515e-108	0	SCCPDH
2.18132e-112	0.40286	0.307	0.075	3.68752e-108	0	ZNF503
2.72746e-112	0.515926	0.788	0.419	4.61078e-108	0	HSPA1B
3.6679e-112	0.479606	0.378	0.117	6.20059e-108	0	COL9A3
6.38657e-112	0.353939	1	0.993	1.07965e-107	0	RPL9
7.957e-112	0.524525	0.527	0.21	1.34513e-107	0	PAPSS1
1.06372e-111	0.578967	0.873	0.566	1.79822e-107	0	CACYBP
4.44797e-111	0.401059	0.999	0.989	7.51929e-107	0	RPS5
5.29167e-111	0.539155	0.632	0.291	8.94556e-107	0	VGLL4
3.22683e-110	0.540554	0.62	0.288	5.45495e-106	0	DAP3
5.4387e-110	0.577226	0.839	0.511	9.19413e-106	0	RAB13
1.51141e-109	0.64125	0.897	0.661	2.55504e-105	0	TMED9
1.77168e-108	0.564353	0.723	0.372	2.99502e-104	0	SUMF2
2.44714e-108	0.428378	0.441	0.156	4.1369e-104	0	THEM4
3.40566e-108	0.411337	0.317	0.085	5.75727e-104	0	STXBP6
1.00512e-107	0.598145	0.68	0.345	1.69915e-103	0	TM7SF3
1.63229e-107	0.551916	0.741	0.394	2.75939e-103	0	ARID4B
2.9623e-107	0.553318	0.823	0.481	5.00776e-103	0	MPC2
4.21597e-107	0.423558	0.301	0.077	7.1271e-103	0	SEMA4A
4.93357e-107	0.536161	0.977	0.844	8.3402e-103	0	HSPA8
5.21796e-106	0.554706	0.668	0.328	8.82096e-102	0	IFRD1
2.02943e-105	0.540334	0.919	0.654	3.43075e-101	0	SRI
1.7848e-104	0.568495	0.817	0.492	3.0172e-100	0	ANXA5
1.90886e-104	0.463095	0.477	0.182	3.22693e-100	0	GSTM3
1.25088e-103	0.443194	0.445	0.16	2.11462e-99	0	COBLL1
1.93316e-103	0.583207	0.582	0.26	3.26801e-99	0	HIST1H2AC
3.49595e-103	0.339781	0.999	0.998	5.9099e-99	0	RPL18A
4.42609e-103	0.425109	0.42	0.149	7.48231e-99	0	RPUSD3
8.61833e-103	0.499112	0.994	0.972	1.45693e-98	0	GNB2L1
1.00675e-102	0.491642	0.552	0.232	1.7019e-98	0	CAPS
1.12341e-102	0.494812	0.986	0.887	1.89912e-98	0	UBB
2.89475e-102	0.505673	0.577	0.262	4.89357e-98	0	IFT57
1.70735e-101	0.530651	0.635	0.306	2.88628e-97	0	TRIB1
3.35766e-101	0.394048	0.345	0.102	5.67613e-97	0	EMX2
5.20048e-101	0.582381	0.776	0.442	8.79141e-97	0	IFI16
6.40873e-101	0.559421	0.882	0.605	1.0834e-96	0	PRDX6
6.9615e-101	0.51853	0.801	0.465	1.17684e-96	0	NFE2L2
1.10443e-100	0.59585	0.904	0.642	1.86703e-96	0	MARCKSL1
7.99563e-100	0.497801	0.842	0.492	1.35166e-95	0	PPP1R15A
9.37304e-100	0.516974	0.72	0.385	1.58451e-95	0	ILF2
3.47198e-99	0.443419	0.466	0.181	5.86938e-95	0	GCA
1.34292e-98	0.589516	0.853	0.568	2.2702e-94	0	SCOC
5.7101e-98	0.425971	0.46	0.176	9.65293e-94	0	KLHDC2
6.15405e-98	0.564064	0.835	0.556	1.04034e-93	0	ATRAID
7.70706e-98	0.532126	0.938	0.704	1.30288e-93	0	LAPTM4A
1.62958e-97	0.527053	0.723	0.396	2.7548e-93	0	PMVK
1.66507e-97	0.423659	0.369	0.12	2.81481e-93	0	RHOV
6.80709e-97	0.377986	0.335	0.102	1.15074e-92	0	SOX6
1.84668e-96	0.542782	0.915	0.68	3.12182e-92	0	ATP5D
4.03877e-96	0.534137	0.851	0.556	6.82754e-92	0	COA3
6.67643e-96	0.50708	0.703	0.372	1.12865e-91	0	PNKD
1.93344e-95	0.548116	0.909	0.662	3.26847e-91	0	TSTD1
2.9063e-94	0.487827	0.791	0.464	4.9131e-90	0	HAX1
1.43526e-93	0.529138	0.888	0.614	2.4263e-89	0	TMED10
9.21543e-93	0.437677	0.749	0.381	1.55787e-88	0	CRIP2
1.12038e-92	0.357387	0.402	0.14	1.894e-88	0	NEU1
6.26388e-92	0.491033	0.584	0.267	1.05891e-87	0	NR4A1
9.20524e-92	0.360471	0.4	0.142	1.55615e-87	0	PIGC
2.15052e-91	0.656884	0.834	0.565	3.63545e-87	0	IER2
3.47313e-91	0.331766	0.367	0.12	5.87133e-87	0	EIF1AY
7.56081e-91	0.451651	0.553	0.25	1.27816e-86	0	ARL3
1.37122e-90	0.528389	0.788	0.49	2.31804e-86	0	ERGIC3
7.17948e-90	0.473179	0.973	0.811	1.21369e-85	0	PHPT1
1.40938e-89	0.503378	0.738	0.422	2.38256e-85	0	ASH1L
1.55212e-89	0.480594	0.973	0.835	2.62386e-85	0	SERP1
1.76546e-89	0.376673	0.948	0.69	2.98451e-85	0	ATP1B1
4.20624e-89	0.569967	0.889	0.672	7.11064e-85	0	LGALS3BP
4.38209e-89	0.392395	0.435	0.17	7.40792e-85	0	RPIA
4.55002e-89	0.433279	0.516	0.229	7.69181e-85	0	NDUFS2
4.74326e-89	0.384219	0.301	0.09	8.01848e-85	0	HOMER1
5.93999e-89	0.471867	0.77	0.467	1.00415e-84	0	JUNB
9.18483e-89	0.428566	0.519	0.232	1.5527e-84	0	CLMN
1.17818e-88	0.461844	0.591	0.288	1.99171e-84	0	GPATCH4
2.37094e-88	0.41149	0.98	0.873	4.00808e-84	0	TIMP1
3.47856e-88	0.397082	0.342	0.114	5.88051e-84	0	SLC25A44
4.12705e-88	0.500866	0.651	0.342	6.97677e-84	0	C10orf118
4.73233e-88	0.366978	0.452	0.175	8.00001e-84	0	LDHB
6.75971e-87	0.465741	0.593	0.287	1.14273e-82	0	UBE2F
6.08802e-86	0.403541	0.515	0.227	1.02918e-81	0	CERS2
1.44874e-85	0.468746	0.814	0.509	2.44909e-81	0	CNBP
3.07815e-85	0.498748	0.796	0.5	5.20362e-81	0	ZFAND5
3.48607e-85	0.412097	0.757	0.424	5.8932e-81	0	DUSP1
8.29708e-85	0.585182	0.503	0.23	1.40262e-80	0	KLK1
1.36078e-84	0.318057	1	0.995	2.3004e-80	0	RPS9
1.54286e-84	0.505957	0.961	0.696	2.6082e-80	0	RAMP1
1.6839e-84	0.369828	0.471	0.194	2.84664e-80	0	RAB34
2.88357e-84	0.478273	0.723	0.414	4.87468e-80	0	ECH1
1.12604e-83	0.382935	0.397	0.151	1.90357e-79	0	HIBCH
4.90393e-83	0.441691	0.36	0.131	8.2901e-79	0	MIR22HG
5.92873e-83	0.464233	0.924	0.71	1.00225e-78	0	SUMO1
7.45459e-83	0.322337	0.326	0.106	1.2602e-78	0	ID3
1.6149e-82	0.489748	0.75	0.441	2.72999e-78	0	DUSP23
1.00454e-81	0.414868	0.553	0.261	1.69817e-77	0	MRPL9
1.33469e-81	0.353853	0.327	0.109	2.25629e-77	0	TCEA3
4.05509e-81	0.475517	0.686	0.376	6.85513e-77	0	HIST1H2BK
5.41262e-81	0.539143	0.821	0.538	9.15003e-77	0	IFI6
1.36884e-80	0.41161	0.517	0.236	2.31402e-76	0	MUM1
1.64536e-80	0.445377	0.684	0.372	2.78148e-76	0	MRPL50
2.50821e-80	0.481949	0.846	0.576	4.24013e-76	0	TAF7
3.61925e-80	0.345104	0.358	0.13	6.11834e-76	0	CCDC88C
2.08483e-79	0.334366	0.999	0.978	3.5244e-75	0	RPL14
2.88616e-79	0.333183	0.305	0.1	4.87906e-75	0	PPP1R1C
2.90102e-79	0.463077	0.674	0.377	4.90418e-75	0	IFNGR2
5.10035e-79	0.366203	0.385	0.148	8.62214e-75	0	REV3L
6.49115e-79	0.379418	0.458	0.197	1.09733e-74	0	TPPP3
1.31348e-78	0.538195	0.85	0.622	2.22043e-74	0	PDIA3
1.45396e-78	0.400611	0.395	0.156	2.45792e-74	0	MLF1
1.55555e-78	0.499715	0.923	0.742	2.62965e-74	0	SLC25A5
1.83618e-78	0.376392	0.475	0.206	3.10407e-74	0	MKNK2
2.45699e-78	0.428563	0.56	0.277	4.15355e-74	0	DMKN
4.18531e-78	0.42641	0.5	0.231	7.07526e-74	0	GJB1
6.73559e-78	0.345271	0.549	0.253	1.13865e-73	0	CREG1
8.57258e-78	0.461023	0.901	0.668	1.44919e-73	0	LAMTOR2
9.69964e-78	0.410918	0.408	0.169	1.63972e-73	0	ZFHX3
9.75533e-78	0.273534	1	0.996	1.64914e-73	0	RPL11
2.25342e-77	0.363119	0.994	0.928	3.80941e-73	0	RPSA
2.6869e-77	0.341492	0.999	0.992	4.5422e-73	0	RPL7A
2.90854e-77	0.477975	0.752	0.459	4.91688e-73	0	HNRNPA0
3.09292e-77	0.39059	0.45	0.198	5.22858e-73	0	PRCC
4.06113e-77	0.561437	0.728	0.446	6.86535e-73	0	NT5C3A
5.60148e-77	0.415356	0.636	0.337	9.4693e-73	0	METTL5
6.28721e-77	0.467313	0.809	0.522	1.06285e-72	0	PSMB5
7.62895e-77	0.336703	0.352	0.131	1.28967e-72	0	SLC39A3
1.45453e-76	0.400521	0.503	0.233	2.45888e-72	0	GGPS1
4.52129e-76	0.425909	0.625	0.327	7.64325e-72	0	CCDC107
2.79994e-75	0.446792	0.909	0.673	4.73329e-71	0	LSM7
2.88586e-75	0.331685	0.369	0.141	4.87855e-71	0	NME7
7.57601e-75	0.387735	0.501	0.231	1.28072e-70	0	PLEKHA3
7.58389e-75	0.332635	0.438	0.184	1.28206e-70	0	UNC50
1.85034e-74	0.439273	0.958	0.836	3.12801e-70	0	SEC61B
1.97143e-74	0.361177	0.456	0.202	3.3327e-70	0	PRKRA
1.97644e-74	0.421815	0.666	0.372	3.34118e-70	0	ALKBH7
7.08542e-74	0.422466	0.528	0.256	1.19779e-69	0	FKBP9
8.41608e-74	0.423488	0.743	0.431	1.42274e-69	0	APH1A
1.03524e-73	0.44075	0.738	0.437	1.75007e-69	0	SH3GLB1
1.2504e-73	0.362105	0.455	0.201	2.1138e-69	0	ALDH9A1
2.25533e-73	0.412768	0.615	0.325	3.81264e-69	0	IVNS1ABP
4.8307e-73	0.44	0.696	0.399	8.16631e-69	0	CLK1
5.68649e-73	0.459343	0.678	0.394	9.61302e-69	0	CHPF
5.7428e-73	0.426487	0.66	0.366	9.70821e-69	0	PYURF
1.71342e-72	0.449057	0.752	0.454	2.89653e-68	0	PCNP
2.70165e-72	0.388284	0.493	0.235	4.56713e-68	0	CSRP1
3.07874e-72	0.382461	0.438	0.195	5.20461e-68	0	CMTM8
3.4064e-72	0.417226	0.599	0.317	5.75851e-68	0	CXXC5
1.12814e-71	0.3338	0.318	0.115	1.90712e-67	0	ISYNA1
1.22837e-71	0.408395	0.376	0.15	2.07656e-67	0	CYR61
1.31307e-71	0.392718	0.569	0.286	2.21974e-67	0	LINC00998
2.4652e-71	0.317301	0.38	0.15	4.16741e-67	0	LIMCH1
3.04844e-71	0.435462	0.7	0.411	5.15338e-67	0	SLC39A1
3.40794e-71	0.445447	0.603	0.321	5.76113e-67	0	ZFAND2A
4.15856e-71	0.339176	0.995	0.929	7.03004e-67	0	HSP90AB1
4.24564e-71	0.420584	0.618	0.336	7.17726e-67	0	MFF
5.44797e-71	0.403641	0.99	0.911	9.2098e-67	0	HSPE1
7.18241e-71	0.441994	0.554	0.287	1.21419e-66	0	BAG3
8.95828e-71	0.392383	0.455	0.206	1.5144e-66	0	ENAH
1.00633e-70	0.414638	0.918	0.683	1.7012e-66	0	RBM8A
1.0951e-70	0.376647	0.463	0.215	1.85127e-66	0	INPP1
1.11171e-70	0.48613	0.748	0.484	1.87935e-66	0	EIF3L
1.17242e-70	0.452691	0.796	0.508	1.98197e-66	0	PPP1R2
2.35422e-70	0.426485	0.839	0.558	3.97981e-66	0	ZC3H15
2.46574e-70	0.406487	0.888	0.634	4.16833e-66	0	GLTSCR2
3.64124e-70	0.421622	0.904	0.695	6.15551e-66	0	SRSF3
7.7179e-70	0.375945	0.619	0.328	1.30471e-65	0	DAP
7.91354e-70	0.463739	0.558	0.278	1.33778e-65	0	NR4A2
8.56001e-70	0.397597	0.568	0.294	1.44707e-65	0	DDOST
8.77298e-70	0.420947	0.851	0.577	1.48307e-65	0	PPIG
1.04444e-69	0.321145	0.328	0.122	1.76563e-65	0	LRG1
1.36978e-69	0.392985	0.537	0.268	2.31562e-65	0	LMO4
1.44295e-69	0.429723	0.815	0.539	2.4393e-65	0	CCT6A
1.67707e-69	0.37617	0.643	0.348	2.83509e-65	0	RHBDD2
3.37618e-69	0.428877	0.839	0.562	5.70744e-65	0	ENSA
6.25319e-69	0.41056	0.588	0.323	1.0571e-64	0	SEC11C
6.62131e-69	0.442425	0.761	0.453	1.11933e-64	0	MIA
8.40607e-69	0.355616	0.471	0.219	1.42105e-64	0	ICA1
1.332e-68	0.433812	0.933	0.746	2.25175e-64	0	AGPAT2
1.51564e-68	0.381841	0.546	0.28	2.5622e-64	0	TMEM9
1.85609e-68	0.38023	0.514	0.252	3.13771e-64	0	EDEM3
2.41003e-68	0.396894	0.584	0.308	4.07416e-64	0	PPAPDC1B
7.59727e-68	0.280148	0.746	0.451	1.28432e-63	0	IER3
1.05846e-67	0.419709	0.823	0.556	1.78933e-63	0	COX7A2L
4.89163e-67	0.335365	0.995	0.951	8.2693e-63	0	RPL5
6.45776e-67	0.390175	0.305	0.112	1.09168e-62	0	RP1-313I6.12
6.67529e-67	0.454886	0.66	0.389	1.12846e-62	0	SPTSSA
8.96262e-67	0.463693	0.777	0.507	1.51513e-62	0	HSD17B11
1.58806e-66	0.354597	0.322	0.124	2.68461e-62	0	HSPA4L
1.70257e-66	0.374021	0.573	0.298	2.8782e-62	0	DNAJC10
2.22587e-66	0.394597	0.645	0.362	3.76283e-62	0	C1QBP
3.48382e-66	0.420524	0.516	0.265	5.8894e-62	0	MYO10
3.57906e-66	0.304757	0.544	0.269	6.05039e-62	0	NINJ1
3.77575e-66	0.382466	0.575	0.305	6.38291e-62	0	ERP44
5.29961e-66	0.518161	0.691	0.42	8.95899e-62	0	ERRFI1
7.00435e-66	0.351944	0.432	0.196	1.18409e-61	0	SPAG16
8.80597e-66	0.459683	0.721	0.443	1.48865e-61	0	RAD23B
1.08281e-65	0.30072	0.304	0.112	1.83049e-61	0	RGS3
1.16972e-65	0.326042	0.402	0.178	1.97742e-61	0	VPS72
1.29674e-65	0.304127	0.362	0.145	2.19214e-61	0	MYO1B
1.49032e-65	0.364497	0.852	0.569	2.51938e-61	0	CKS1B
2.97618e-65	0.397602	0.802	0.516	5.03123e-61	0	UBXN1
3.09583e-65	0.280894	1	0.996	5.23349e-61	0	RPL12
3.58096e-65	0.359701	0.458	0.216	6.05362e-61	0	SCAMP3
4.52965e-65	0.362289	0.357	0.146	7.65737e-61	0	SORBS2
9.25174e-65	0.432564	0.555	0.292	1.56401e-60	0	GADD45B
9.58594e-65	0.295669	0.34	0.133	1.6205e-60	0	SH3BP4
9.67963e-65	0.379983	0.578	0.313	1.63634e-60	0	GORASP2
1.30604e-64	0.322461	0.433	0.195	2.20786e-60	0	HBP1
1.34735e-64	0.361637	0.513	0.257	2.27769e-60	0	CEP57
2.78155e-64	0.328456	0.525	0.258	4.70221e-60	0	EAPP
8.45531e-64	0.437142	0.88	0.673	1.42937e-59	0	ARF1
1.28154e-63	0.412085	0.756	0.477	2.16645e-59	0	PSMB4
1.88992e-63	0.302433	0.419	0.187	3.19491e-59	0	RNF5
1.96967e-63	0.294593	0.33	0.129	3.32973e-59	0	LYPLAL1
3.13514e-63	0.395581	0.973	0.849	5.29996e-59	0	ITM2B
3.8185e-63	0.321916	0.367	0.156	6.45518e-59	0	METTL21A
4.56289e-63	0.359486	0.467	0.226	7.71356e-59	0	TMEM50B
6.08511e-63	0.32303	0.475	0.228	1.02869e-58	0	AKIRIN1
6.84721e-63	0.37072	0.585	0.321	1.15752e-58	0	FUNDC2
7.05155e-63	0.430078	0.729	0.459	1.19206e-58	0	EID1
7.37522e-63	0.357561	0.495	0.247	1.24678e-58	0	MTX2
7.99693e-63	0.395046	0.666	0.392	1.35188e-58	0	BACE2
9.42842e-63	0.446198	0.825	0.591	1.59387e-58	0	NHP2
5.92065e-62	0.409518	0.864	0.627	1.00089e-57	0	HSPH1
1.37876e-61	0.333392	0.535	0.274	2.3308e-57	0	SMCHD1
1.71054e-61	0.338587	0.495	0.246	2.89167e-57	0	DECR1
6.09582e-61	0.355814	0.432	0.205	1.0305e-56	0	TRIB2
6.56823e-61	0.38267	0.482	0.241	1.11036e-56	0	SEL1L
1.20362e-60	0.313027	0.327	0.132	2.03471e-56	0	NFE2L3
1.86574e-60	0.36966	0.939	0.797	3.15403e-56	0	EIF3E
2.06705e-60	0.394085	0.62	0.359	3.49435e-56	0	CYB5A
2.12127e-60	0.33551	0.469	0.228	3.58601e-56	0	CDC73
3.35338e-60	0.334702	0.607	0.332	5.66889e-56	0	TROVE2
5.11126e-60	0.309621	0.357	0.153	8.64058e-56	0	C1orf85
6.1256e-60	0.306337	0.381	0.167	1.03553e-55	0	GMDS
1.23001e-59	0.390228	0.863	0.603	2.07933e-55	0	TAX1BP1
1.56478e-59	0.354069	0.608	0.341	2.64525e-55	0	NDUFA10
1.89587e-59	0.338126	0.452	0.22	3.20497e-55	0	SIL1
2.72278e-59	0.319291	0.411	0.189	4.60286e-55	0	ZNF703
4.55259e-59	0.326995	0.501	0.25	7.69616e-55	0	ADM
6.49097e-59	0.407548	0.975	0.869	1.0973e-54	0	LY6E
1.03747e-58	0.361865	0.625	0.358	1.75385e-54	0	PLEKHJ1
1.23328e-58	0.372567	0.66	0.392	2.08486e-54	0	APOA1BP
1.44202e-58	0.385667	0.808	0.536	2.43774e-54	0	SSB
3.38507e-58	0.374822	0.844	0.578	5.72246e-54	0	TNFRSF12A
7.23429e-58	0.315693	0.332	0.138	1.22296e-53	0	C5orf45
8.89339e-58	0.271805	0.34	0.142	1.50343e-53	0	IFT27
1.32253e-57	0.378588	0.813	0.546	2.23574e-53	0	KRTCAP2
1.50442e-57	0.294517	0.355	0.153	2.54322e-53	0	ITGAV
1.60425e-57	0.318025	0.427	0.206	2.71199e-53	0	RFK
5.95614e-57	0.285908	0.36	0.157	1.00689e-52	0	CLN5
1.17917e-56	0.312041	0.42	0.198	1.99338e-52	0	PCF11
1.24437e-56	0.39078	0.969	0.827	2.10361e-52	0	HSPD1
2.00469e-56	0.325422	0.455	0.226	3.38893e-52	0	ISG20L2
3.12235e-56	0.324916	0.43	0.209	5.27833e-52	0	ATIC
5.23354e-56	0.307901	0.36	0.159	8.84729e-52	0	TOR3A
6.29742e-56	0.384182	0.95	0.811	1.06458e-51	0	ATP5G3
1.03473e-55	0.413194	0.552	0.312	1.74921e-51	0	CTNNAL1
1.0506e-55	0.328815	0.577	0.316	1.77604e-51	0	RABGAP1L
1.32101e-55	0.347127	0.5	0.264	2.23317e-51	0	TLK1
1.58615e-55	0.365305	0.816	0.544	2.68138e-51	0	NENF
1.67065e-55	0.38445	0.68	0.415	2.82424e-51	0	COMT
2.18126e-55	0.326536	0.564	0.308	3.68742e-51	0	ESD
2.25312e-55	0.383192	0.714	0.452	3.8089e-51	0	ACADVL
3.735e-55	0.270785	0.346	0.149	6.31401e-51	0	MTA1
4.03482e-55	0.344069	0.701	0.429	6.82086e-51	0	NOP58
4.59784e-55	0.361119	0.811	0.572	7.77265e-51	0	DNAJB6
4.69339e-55	0.39377	0.669	0.414	7.93418e-51	0	STARD10
9.47313e-55	0.379773	0.834	0.587	1.60143e-50	0	CYC1
1.00219e-54	0.292804	0.991	0.95	1.6942e-50	0	PABPC1
1.10209e-54	0.421631	0.458	0.239	1.86308e-50	0	CRELD2
1.35376e-54	0.339154	0.648	0.384	2.28852e-50	0	MAF1
1.63325e-54	0.419223	0.734	0.482	2.76101e-50	0	BRD2
1.78494e-54	0.427688	0.863	0.669	3.01745e-50	0	PDIA6
2.49979e-54	0.362129	0.771	0.504	4.22589e-50	0	NUDC
2.61395e-54	0.291226	0.437	0.215	4.41887e-50	0	SLC25A4
3.68288e-54	0.459435	0.788	0.558	6.2259e-50	0	SETD5-AS1
4.29276e-54	0.277024	0.423	0.202	7.25692e-50	0	HAT1
5.42848e-54	0.390575	0.777	0.516	9.17684e-50	0	CCND1
5.47667e-54	0.330798	0.947	0.796	9.25831e-50	0	SKP1
1.16289e-53	0.364145	0.908	0.694	1.96587e-49	0	TMCO1
1.57194e-53	0.315538	0.528	0.284	2.65737e-49	0	ODC1
1.66541e-53	0.323217	0.594	0.337	2.81537e-49	0	ORMDL1
2.50716e-53	0.309713	0.46	0.237	4.23835e-49	0	NTPCR
3.40288e-53	0.475217	0.936	0.796	5.75256e-49	0	RTN4
7.23783e-53	0.275214	0.313	0.132	1.22355e-48	0	GMPPA
7.32378e-53	0.330226	0.65	0.389	1.23808e-48	0	MTCH1
1.60078e-52	0.401595	0.799	0.562	2.70611e-48	0	TIMM13
1.76754e-52	0.332051	0.599	0.345	2.98802e-48	0	TMEM9B
2.06566e-52	0.255582	0.346	0.153	3.492e-48	0	TPGS1
2.59415e-52	0.26984	0.325	0.14	4.3854e-48	0	ACADM
2.6566e-52	0.300374	0.403	0.195	4.49098e-48	0	PIGF
2.76696e-52	0.310481	0.455	0.233	4.67754e-48	0	COQ10B
3.19665e-52	0.308432	0.361	0.167	5.40394e-48	0	MECOM
4.08369e-52	0.357968	0.951	0.801	6.90348e-48	0	ZNF706
4.43381e-52	0.346434	0.733	0.477	7.49535e-48	0	ATP5C1
4.69051e-52	0.251694	0.995	0.945	7.9293e-48	0	OAZ1
7.84998e-52	0.367334	0.811	0.58	1.32704e-47	0	MDH2
7.92791e-52	0.272451	0.384	0.18	1.34021e-47	0	DNAJC4
9.22016e-52	0.263253	0.355	0.16	1.55867e-47	0	PYCR2
1.48265e-51	0.277566	0.395	0.186	2.50642e-47	0	BRD3
1.60312e-51	0.289289	0.414	0.202	2.71007e-47	0	TADA3
1.72524e-51	0.279321	0.381	0.179	2.91652e-47	0	ZC3H12A
1.79828e-51	0.270826	0.475	0.244	3.04e-47	0	ATF6
2.22402e-51	0.285973	0.38	0.179	3.7597e-47	0	PROSC
2.33083e-51	0.366923	0.625	0.379	3.94026e-47	0	OLA1
4.73104e-51	0.291768	0.378	0.179	7.99783e-47	0	CMBL
2.60057e-50	0.299437	0.456	0.235	4.39627e-46	0	ABI2
3.37966e-50	0.343433	0.722	0.464	5.71332e-46	0	DPP7
5.39973e-50	0.355272	0.723	0.47	9.12824e-46	0	NDUFB5
1.01225e-49	0.250552	0.428	0.212	1.71121e-45	0	NUDCD2
1.17516e-49	0.292531	0.485	0.259	1.98661e-45	0	AAMP
1.46372e-49	0.299992	0.536	0.3	2.47442e-45	0	SPAG7
1.47572e-49	0.269364	0.345	0.156	2.49471e-45	0	KIAA1217
5.15835e-49	0.271092	0.339	0.154	8.72018e-45	0	FAM210B
5.73822e-49	0.281332	0.359	0.168	9.70045e-45	0	EPAS1
7.75827e-49	0.298197	0.534	0.3	1.31153e-44	0	MTX1
1.27656e-48	0.309774	0.578	0.333	2.15802e-44	0	SLC52A2
1.35032e-48	0.327347	0.716	0.449	2.28272e-44	0	COX20
1.35614e-48	0.305295	0.492	0.266	2.29256e-44	0	EIF4A3
1.76697e-48	0.253434	0.325	0.143	2.98705e-44	0	IGFBP2
2.0882e-48	0.314911	0.506	0.279	3.5301e-44	0	PMF1
2.13749e-48	0.328833	0.537	0.307	3.61342e-44	0	RBBP6
2.15328e-48	0.26667	0.457	0.238	3.64012e-44	0	DNAJB2
2.40113e-48	0.26985	0.489	0.26	4.0591e-44	0	ATG3
2.61742e-48	0.295316	0.505	0.28	4.42474e-44	0	JAGN1
4.97259e-48	0.30823	0.44	0.232	8.40617e-44	0	MAFF
5.12054e-48	0.32096	0.955	0.826	8.65628e-44	0	EIF4A1
6.39745e-48	0.416658	0.65	0.419	1.08149e-43	0	CDKN1A
7.94985e-48	0.268129	0.467	0.244	1.34392e-43	0	ZFR
1.33671e-47	0.28028	0.5	0.268	2.25971e-43	0	PPP1R11
2.37847e-47	0.340341	0.699	0.461	4.02081e-43	0	EIF3G
3.16751e-47	0.268427	0.521	0.282	5.35467e-43	0	AGR3
7.58084e-47	0.342077	0.768	0.525	1.28154e-42	0	DDT
8.97642e-47	0.297969	0.898	0.674	1.51746e-42	0	PFDN2
1.12266e-46	0.320833	0.873	0.653	1.89785e-42	0	EIF5
1.83134e-46	0.269175	0.419	0.214	3.09588e-42	0	BCL7B
2.21868e-46	0.343958	0.729	0.483	3.75068e-42	0	LRPAP1
2.74584e-46	0.377496	0.946	0.802	4.64184e-42	0	CIB1
2.84765e-46	0.335421	0.774	0.523	4.81396e-42	0	RSL1D1
3.21718e-46	0.281862	0.399	0.202	5.43864e-42	0	MIR24-2
3.59501e-46	0.310247	0.49	0.276	6.07736e-42	0	FBXO21
3.90399e-46	0.351024	0.844	0.628	6.5997e-42	0	HNRNPU
5.47407e-46	0.272075	0.444	0.233	9.25391e-42	0	PIGT
6.06036e-46	0.260193	0.468	0.251	1.0245e-41	0	SF3B4
7.41846e-46	0.265237	0.505	0.279	1.25409e-41	0	FDX1
7.92382e-46	0.264389	0.411	0.208	1.33952e-41	0	B4GALT3
1.09237e-45	0.255565	0.546	0.307	1.84664e-41	0	ANKRD37
1.20894e-45	0.276385	0.516	0.287	2.04371e-41	0	PPA2
1.92797e-45	0.363705	0.377	0.188	3.25923e-41	0	ZG16B
3.77548e-45	0.301852	0.878	0.647	6.38245e-41	0	SDCBP
5.13888e-45	0.303152	0.56	0.332	8.68728e-41	0	PUF60
8.15129e-45	0.28838	0.41	0.21	1.37798e-40	0	STK17A
1.16404e-44	0.261022	0.391	0.196	1.9678e-40	0	ALG2
1.28269e-44	0.328615	0.787	0.534	2.16839e-40	0	XRCC5
1.7221e-44	0.268051	0.449	0.241	2.91121e-40	0	SPR
1.7591e-44	0.283072	0.507	0.282	2.97376e-40	0	RASEF
2.38336e-44	0.332342	0.736	0.508	4.02906e-40	0	TSC22D1
2.4612e-44	0.310629	0.593	0.36	4.16065e-40	0	CNN2
2.86261e-44	0.280409	0.965	0.809	4.83924e-40	0	GPX4
5.5088e-44	0.277005	0.383	0.194	9.31263e-40	0	C1orf27
8.08327e-44	0.289008	0.444	0.241	1.36648e-39	0	FARP1
1.45142e-43	0.292734	0.58	0.351	2.45362e-39	0	RAB4A
1.67939e-43	0.262869	0.416	0.218	2.83901e-39	0	C14orf119
1.92281e-43	0.343844	0.868	0.661	3.2505e-39	0	SSR3
4.2693e-43	0.298584	0.944	0.787	7.21724e-39	0	EIF3H
5.47208e-43	0.314481	0.657	0.418	9.25055e-39	0	TOR1AIP2
7.11055e-43	0.326587	0.664	0.425	1.20204e-38	0	NPDC1
7.90569e-43	0.260521	0.342	0.165	1.33646e-38	0	MAGEF1
8.80388e-43	0.252759	0.414	0.216	1.4883e-38	0	PDCD4
9.57334e-43	0.325781	0.814	0.581	1.61837e-38	0	QSOX1
2.4836e-42	0.296231	0.569	0.34	4.19853e-38	0	F12
4.33951e-42	0.346767	0.668	0.436	7.33594e-38	0	DNAJB11
4.59859e-42	0.278037	0.429	0.233	7.77392e-38	0	BET1
5.09012e-42	0.273371	0.54	0.318	8.60484e-38	0	AHSA1
9.34952e-42	0.284889	0.337	0.164	1.58054e-37	0	GMNN
1.52283e-41	0.315223	0.493	0.281	2.57435e-37	0	DHRS3
1.94019e-41	0.254882	0.465	0.255	3.27989e-37	0	FUBP1
2.387e-41	0.271267	0.513	0.299	4.03523e-37	0	MOB4
3.45168e-41	0.289926	0.615	0.379	5.83507e-37	0	FAM195A
8.42578e-41	0.287754	0.49	0.279	1.42438e-36	0	ACSL3
9.63168e-41	0.27201	0.939	0.779	1.62823e-36	0	ATP6V1G1
1.40829e-40	0.282985	0.603	0.374	2.38071e-36	0	GOLGB1
2.65533e-40	0.345959	0.767	0.555	4.48883e-36	0	CD55
3.55026e-40	0.279506	0.705	0.464	6.00171e-36	0	SSU72
3.64143e-40	0.38658	0.623	0.394	6.15584e-36	0	FDPS
9.00603e-40	0.267037	0.56	0.337	1.52247e-35	0	PTPLAD1
1.16391e-39	0.259192	0.525	0.304	1.96758e-35	0	SERTAD1
1.17079e-39	0.276152	0.706	0.458	1.97923e-35	0	C19orf24
1.87576e-39	0.272903	0.616	0.382	3.17097e-35	0	TOMM22
2.03083e-39	0.268741	0.554	0.332	3.43312e-35	0	SOX9
2.33821e-39	0.279403	0.602	0.376	3.95275e-35	0	CDC26
2.46927e-39	0.295802	0.886	0.68	4.17429e-35	0	HNRNPA3
5.13284e-39	0.265485	0.649	0.401	8.67707e-35	0	MRPL13
1.10379e-38	0.253636	0.544	0.324	1.86596e-34	0	SMIM20
1.26693e-38	0.257271	0.364	0.19	2.14174e-34	0	GPATCH2
1.54389e-38	0.251835	0.477	0.272	2.60994e-34	0	CD2BP2
2.29731e-38	0.25303	0.586	0.357	3.88361e-34	0	EIF1B
2.994e-38	0.302358	0.59	0.374	5.06136e-34	0	FAM213A
3.59356e-38	0.266144	0.305	0.147	6.07492e-34	0	PER2
3.75843e-38	0.289614	0.984	0.914	6.35363e-34	0	NPM1
4.13172e-38	0.250864	0.659	0.42	6.98467e-34	0	WHSC1L1
4.64336e-38	0.26185	0.456	0.259	7.84959e-34	0	C1orf122
9.077e-38	0.276612	0.677	0.445	1.53447e-33	0	TFPI
2.78352e-37	0.278667	0.581	0.362	4.70555e-33	0	WBSCR22
4.07352e-37	0.289962	0.873	0.644	6.88629e-33	0	ERH
9.11315e-37	0.250998	0.455	0.264	1.54058e-32	0	MRPS18B
1.17413e-36	0.262701	0.644	0.411	1.98486e-32	0	SERPINB6
1.862e-36	0.428398	0.608	0.415	3.14772e-32	0	SDF2L1
2.95721e-36	0.259929	0.798	0.569	4.99917e-32	0	PRDX2
4.45267e-36	0.262521	0.566	0.35	7.52723e-32	0	PPIC
4.46051e-36	0.271824	0.522	0.311	7.54049e-32	0	C6orf62
5.93537e-36	0.278137	0.762	0.531	1.00337e-31	0	SRSF5
7.66223e-36	0.250895	0.539	0.326	1.2953e-31	0	RBM17
1.65228e-35	0.279047	0.615	0.394	2.79319e-31	0	ADI1
1.90485e-35	0.266957	0.915	0.722	3.22015e-31	0	SQSTM1
4.96833e-35	0.304111	0.813	0.601	8.39897e-31	0	EIF4EBP1
6.75953e-35	0.29183	0.46	0.272	1.1427e-30	0	ETS2
1.01829e-34	0.256431	0.877	0.689	1.72142e-30	0	PARK7
1.77102e-34	0.250898	0.853	0.633	2.99391e-30	0	PRDX5
5.21787e-34	0.264918	0.698	0.477	8.8208e-30	0	NDFIP1
6.06604e-34	0.262053	0.746	0.516	1.02546e-29	0	C14orf166
8.97338e-34	0.2582	0.659	0.435	1.51695e-29	0	ZFAND6
1.37025e-33	0.255761	0.66	0.436	2.31641e-29	0	SBDS
2.00876e-33	0.25384	0.965	0.873	3.3958e-29	0	DDX5
2.54309e-33	0.385516	0.869	0.746	4.29909e-29	0	HSPA5
6.81177e-33	0.279297	0.683	0.471	1.15153e-28	0	RAB11FIP1
6.88798e-33	0.257775	0.762	0.535	1.16441e-28	0	AKAP9
5.35299e-32	0.2724	0.731	0.502	9.04923e-28	0	TPM4
3.86506e-31	0.253413	0.416	0.239	6.53388e-27	0	FAM13A
3.25027e-30	0.252248	0.842	0.615	5.49458e-26	0	POLR2K
5.94407e-30	0.250528	0.838	0.626	1.00484e-25	0	C11orf58
3.03912e-28	0.261856	0.786	0.574	5.13763e-24	0	COPE
1.0201e-26	0.28437	0.409	0.251	1.72448e-22	0	PLK2
1.50338e-25	0.251812	0.791	0.6	2.54146e-21	0	OSTC
5.14431e-23	0.261397	0.751	0.567	8.69646e-19	0	YBX3
1.39587e-21	0.349196	0.731	0.582	2.35971e-17	0	BST2
7.29104e-13	0.334762	0.651	0.508	1.23255e-08	0	SERPINA1
1.40219e-186	1.16884	0.889	0.672	2.3704e-182	1	FAM3C
5.17803e-180	1.02247	0.914	0.724	8.75346e-176	1	APLP2
5.44542e-180	1.263	0.613	0.23	9.20548e-176	1	GABRP
8.86296e-180	1.14908	0.657	0.272	1.49828e-175	1	ACSL5
5.60121e-177	1.06459	0.729	0.311	9.46884e-173	1	DCBLD2
8.34385e-177	1.22966	0.885	0.654	1.41053e-172	1	TSPAN8
1.79664e-174	1.1154	0.766	0.316	3.03722e-170	1	ADIRF
3.07007e-173	1.05319	0.789	0.343	5.18995e-169	1	LY6D
3.60518e-157	0.860985	0.977	0.922	6.09456e-153	1	CYBA
1.37044e-156	1.14593	0.726	0.426	2.31672e-152	1	PDZK1IP1
1.80196e-156	1.05793	0.728	0.404	3.04621e-152	1	ITGA3
2.7885e-153	0.796861	0.965	0.905	4.71396e-149	1	COX6A1
7.99348e-153	1.11653	0.6	0.243	1.3513e-148	1	RP11-462G2.1
2.08429e-152	0.867246	0.983	0.941	3.5235e-148	1	SAT1
7.23552e-139	0.967773	0.646	0.318	1.22317e-134	1	PYGB
1.79335e-138	0.984837	0.669	0.342	3.03166e-134	1	LGALS4
3.90974e-138	0.78206	0.998	0.976	6.60942e-134	1	TMSB10
7.43453e-136	0.989556	0.528	0.207	1.25681e-131	1	COL17A1
1.02679e-133	1.0647	0.809	0.599	1.73579e-129	1	RNASET2
4.61132e-133	1.19119	0.579	0.284	7.79543e-129	1	RNF43
1.87188e-130	0.911101	0.681	0.348	3.16442e-126	1	ITGB4
4.17197e-129	0.558414	0.999	0.996	7.05272e-125	1	S100A6
2.8434e-128	1.09567	0.717	0.455	4.80676e-124	1	GCNT3
1.08093e-125	0.877481	0.604	0.278	1.82731e-121	1	NAPRT1
1.52566e-125	0.993136	0.427	0.15	2.57913e-121	1	VNN1
7.27638e-124	0.833597	0.722	0.372	1.23007e-119	1	KLK6
8.98466e-123	0.496756	1	0.999	1.51886e-118	1	RPS12
1.64699e-121	1.00855	0.915	0.735	2.78423e-117	1	MMP7
6.57231e-117	1.00913	0.887	0.782	1.11105e-112	1	ASPH
1.79352e-116	0.802522	0.854	0.63	3.03195e-112	1	GPRC5A
1.91872e-116	0.905068	0.53	0.226	3.24359e-112	1	TMEM176B
6.40764e-116	1.00763	0.605	0.284	1.08321e-111	1	CEACAM6
1.21917e-114	0.765239	0.996	0.999	2.061e-110	1	B2M
4.48032e-113	0.869411	0.647	0.378	7.57398e-109	1	TMPRSS4
2.52696e-111	0.812892	0.865	0.719	4.27183e-107	1	ITGB1
2.7381e-110	0.84317	0.731	0.475	4.62875e-106	1	TMC5
4.77412e-110	0.839135	0.877	0.766	8.07065e-106	1	VMP1
1.8351e-109	0.887943	0.525	0.228	3.10224e-105	1	TMEM176A
5.58166e-109	0.755775	0.649	0.342	9.43579e-105	1	SFTA2
5.87141e-109	0.422894	1	1	9.92563e-105	1	RPL13
8.31437e-106	0.892081	0.778	0.635	1.40554e-101	1	TM9SF3
1.89599e-105	0.887389	0.683	0.451	3.20517e-101	1	ERBB3
4.30854e-103	0.844323	0.83	0.64	7.2836e-99	1	C12orf75
3.97094e-102	0.744599	0.402	0.152	6.71288e-98	1	B3GALT5
2.64682e-101	0.727372	0.453	0.191	4.47445e-97	1	KLK8
2.09992e-99	0.401401	0.999	0.998	3.54992e-95	1	RPL28
2.58701e-98	0.859448	0.469	0.208	4.37333e-94	1	MSLN
4.5488e-96	0.506644	0.977	0.955	7.68975e-92	1	COX4I1
2.21717e-94	0.901105	0.512	0.269	3.74813e-90	1	STEAP2
2.32162e-94	0.670548	0.873	0.752	3.92469e-90	1	OCIAD2
2.86508e-93	0.877179	0.44	0.2	4.84341e-89	1	SLC7A11
1.21225e-91	0.896068	0.722	0.552	2.0493e-87	1	DST
1.41184e-91	0.695027	0.943	0.851	2.38671e-87	1	LYZ
1.09307e-90	0.767208	0.372	0.143	1.84783e-86	1	CA12
1.98023e-90	0.650502	0.797	0.555	3.34757e-86	1	S100A16
3.30814e-89	0.604553	0.969	0.937	5.59241e-85	1	GSTP1
1.80675e-87	0.586368	0.977	0.881	3.05431e-83	1	KRT19
1.80762e-85	0.802268	0.671	0.488	3.05578e-81	1	MET
2.01354e-85	0.416859	0.999	0.999	3.40389e-81	1	RPL39
3.12417e-85	0.618314	0.895	0.779	5.28141e-81	1	EZR
4.10909e-85	0.478102	0.984	0.976	6.94641e-81	1	COX7C
5.74803e-85	0.515077	0.998	0.998	9.71705e-81	1	RPS24
3.28571e-84	0.518426	0.868	0.653	5.5545e-80	1	HN1
8.28864e-84	0.83262	0.69	0.494	1.4012e-79	1	PLEC
1.21874e-83	0.561358	0.968	0.898	2.06027e-79	1	KRT8
1.26022e-83	0.349093	0.999	1	2.1304e-79	1	RPLP2
8.64317e-83	0.780222	0.531	0.307	1.46113e-78	1	RCN1
5.9753e-82	0.63284	0.954	0.92	1.01013e-77	1	HLA-A
1.9799e-81	0.824711	0.96	0.869	3.34702e-77	1	LCN2
3.57291e-81	0.558281	0.97	0.944	6.04e-77	1	HLA-B
6.92692e-80	0.674736	0.794	0.666	1.171e-75	1	SYNGR2
1.30798e-79	0.668535	0.332	0.126	2.21114e-75	1	CDH17
2.84824e-78	0.339431	1	1	4.81494e-74	1	RPL41
2.1492e-77	0.801715	0.73	0.596	3.63322e-73	1	TXNIP
3.92154e-76	0.768088	0.674	0.464	6.62937e-72	1	WFDC2
6.72837e-76	0.536843	0.938	0.901	1.13743e-71	1	UQCRQ
7.48321e-76	0.382921	0.981	0.973	1.26504e-71	1	RPL38
9.95008e-76	0.60187	0.938	0.86	1.68206e-71	1	MDK
1.61671e-75	0.360352	1	0.998	2.73305e-71	1	RPL19
2.95146e-74	0.705578	0.351	0.145	4.98944e-70	1	AQP5
3.92133e-74	0.715659	0.363	0.155	6.62901e-70	1	SDR16C5
5.60881e-74	0.739282	0.454	0.23	9.48169e-70	1	NT5E
1.04914e-73	0.356234	0.998	0.997	1.77357e-69	1	RPL31
9.40927e-73	0.379332	0.8	0.672	1.59064e-68	1	CTSB
3.16782e-72	0.784521	0.517	0.308	5.35519e-68	1	DUSP6
3.19632e-72	0.807312	0.979	0.979	5.40337e-68	1	NEAT1
2.57539e-71	0.708432	0.328	0.135	4.3537e-67	1	ITGA1
1.32774e-70	0.790792	0.61	0.391	2.24454e-66	1	RARRES3
1.18302e-69	0.624059	0.358	0.153	1.99989e-65	1	KLK7
1.89498e-69	0.511513	0.948	0.915	3.20347e-65	1	TMBIM6
2.34564e-69	0.681229	0.5	0.294	3.96531e-65	1	PLS1
4.07954e-69	0.605351	0.993	0.997	6.89646e-65	1	MALAT1
4.73683e-69	0.717139	0.778	0.678	8.0076e-65	1	ITGA6
6.95681e-69	0.647722	0.322	0.131	1.17605e-64	1	CDHR2
2.69384e-68	0.703044	0.612	0.419	4.55394e-64	1	ATP2A2
1.87383e-67	0.585114	0.794	0.664	3.1677e-63	1	C19orf33
1.55499e-66	0.448222	0.997	0.994	2.62871e-62	1	RPL6
3.94445e-66	0.462501	0.964	0.951	6.66809e-62	1	COX6C
5.61645e-66	0.660032	0.469	0.261	9.49461e-62	1	LIPH
7.40093e-66	0.602697	0.661	0.484	1.25113e-61	1	CTTN
6.36687e-65	0.838852	0.471	0.27	1.07632e-60	1	KIAA1551
7.44012e-65	0.640903	0.568	0.357	1.25775e-60	1	IFITM2
7.88091e-65	0.412798	0.967	0.951	1.33227e-60	1	RPS21
1.83933e-64	0.66188	0.511	0.303	3.10938e-60	1	KLK10
4.96763e-64	0.660225	0.738	0.605	8.39778e-60	1	GPX2
2.5336e-63	0.398356	0.997	0.997	4.28305e-59	1	RPS20
3.34007e-63	0.405507	0.994	0.997	5.6464e-59	1	RPS25
1.79747e-62	0.519067	0.978	0.874	3.03863e-58	1	IFI27
6.29755e-62	0.648194	0.469	0.26	1.0646e-57	1	LY6K
1.58256e-60	0.637394	0.591	0.397	2.67532e-56	1	MALL
4.57217e-60	0.529497	0.81	0.711	7.72926e-56	1	HSBP1
2.92402e-59	0.395731	0.999	0.995	4.94305e-55	1	RPLP0
2.99272e-59	0.287254	0.999	1	5.05919e-55	1	RPS19
1.22373e-58	0.573095	0.903	0.864	2.06872e-54	1	ZFAS1
1.68487e-58	0.698252	0.618	0.466	2.84827e-54	1	ABCC3
2.46584e-58	0.319196	0.985	0.991	4.16849e-54	1	RPL37
3.87846e-58	0.646368	0.751	0.674	6.55654e-54	1	C4orf48
4.05006e-58	0.320032	1	0.998	6.84663e-54	1	RPS16
6.70935e-58	0.642733	0.767	0.66	1.13421e-53	1	GSN
1.65177e-53	0.521673	0.832	0.754	2.79231e-49	1	SMIM22
3.44866e-52	0.612571	0.632	0.493	5.82995e-48	1	ST14
2.74319e-51	0.555826	0.681	0.559	4.63736e-47	1	SPTBN1
5.41835e-51	0.50735	0.695	0.501	9.15972e-47	1	S100A14
6.01432e-51	0.563993	0.335	0.166	1.01672e-46	1	PCDH7
1.15148e-50	0.534952	0.661	0.528	1.94658e-46	1	SLC39A4
1.35536e-50	0.451206	0.882	0.854	2.29124e-46	1	USMG5
1.40848e-50	0.593588	0.515	0.333	2.38104e-46	1	TSPAN1
2.10959e-50	0.559909	0.913	0.839	3.56626e-46	1	EPCAM
2.81295e-50	0.403847	0.97	0.974	4.7553e-46	1	ATP5E
4.05643e-50	0.386149	0.935	0.927	6.85739e-46	1	COX6B1
5.42098e-50	0.522303	0.767	0.701	9.16417e-46	1	APRT
7.20426e-50	0.338479	0.932	0.907	1.21788e-45	1	RPS26
7.97644e-50	0.559042	0.754	0.635	1.34842e-45	1	MUC1
9.18332e-50	0.53967	0.311	0.151	1.55244e-45	1	CAPN12
2.19804e-48	0.427003	0.935	0.873	3.71578e-44	1	FXYD3
4.99477e-48	0.567853	0.555	0.392	8.44366e-44	1	JUP
1.92412e-47	0.516514	0.312	0.153	3.25273e-43	1	RP11-350J20.12
5.55624e-47	0.401382	0.944	0.874	9.39282e-43	1	PERP
5.70115e-47	0.52919	0.309	0.15	9.63779e-43	1	SYT13
1.64394e-46	0.435064	0.84	0.788	2.77909e-42	1	BLOC1S1
2.06771e-46	0.626248	0.607	0.461	3.49546e-42	1	RNF213
2.86735e-46	0.516278	0.779	0.704	4.84725e-42	1	BCAP31
2.6398e-45	0.540119	0.4	0.22	4.46259e-41	1	HMGA2
1.31218e-44	0.522205	0.988	0.969	2.21824e-40	1	CD63
3.02047e-44	0.257225	0.998	0.997	5.10611e-40	1	RPL18
4.19967e-44	0.554979	0.916	0.916	7.09954e-40	1	TCEB2
9.55147e-44	0.474186	0.897	0.891	1.61468e-39	1	COX7A2
1.22592e-43	0.603699	0.477	0.328	2.07242e-39	1	TIMP2
1.90907e-43	0.607103	0.443	0.289	3.22728e-39	1	ITGA2
2.81962e-43	0.279385	0.815	0.722	4.76656e-39	1	GPX1
3.17514e-43	0.555002	0.412	0.26	5.36757e-39	1	ARHGAP27
3.65639e-43	0.565232	0.52	0.384	6.18113e-39	1	APP
3.82626e-43	0.530467	0.374	0.214	6.4683e-39	1	ALDH2
1.32777e-42	0.506522	0.766	0.676	2.2446e-38	1	RBP1
2.23611e-42	0.581701	0.52	0.382	3.78014e-38	1	CDH1
5.71398e-42	0.52891	0.522	0.373	9.65948e-38	1	CD81
1.16494e-41	0.604909	0.422	0.28	1.96933e-37	1	STAT6
1.79309e-41	0.536086	0.365	0.206	3.03123e-37	1	STEAP1
2.86077e-41	0.254176	0.999	0.998	4.83612e-37	1	RPL35A
3.71958e-41	0.569684	0.463	0.313	6.28795e-37	1	MLPH
7.50837e-41	0.490009	0.318	0.172	1.26929e-36	1	PROM2
1.31849e-40	0.334128	0.979	0.948	2.2289e-36	1	ANXA2
3.91914e-40	0.50706	0.382	0.229	6.62531e-36	1	HSPG2
4.49166e-40	0.546902	0.549	0.413	7.59315e-36	1	COX6A1P2
7.14357e-40	0.298441	0.991	0.991	1.20762e-35	1	RPL29
2.79823e-39	0.371331	0.823	0.751	4.73041e-35	1	MZT2B
2.46494e-38	0.463231	0.798	0.706	4.16699e-34	1	LMO7
6.38914e-38	0.480649	0.687	0.602	1.08008e-33	1	MRPL23
1.00972e-37	0.479987	0.481	0.331	1.70694e-33	1	PRKCDBP
1.01562e-37	0.355516	0.905	0.89	1.71691e-33	1	RPL36A
1.28893e-36	0.927417	0.549	0.418	2.17894e-32	1	TFF3
1.32728e-36	0.357374	0.946	0.928	2.24377e-32	1	CSTB
3.3203e-36	0.475865	0.377	0.227	5.61296e-32	1	MYOF
3.44298e-36	0.58924	0.557	0.421	5.82036e-32	1	LAMC2
4.4867e-36	0.348868	0.914	0.924	7.58476e-32	1	COX5B
6.18092e-36	0.536079	0.49	0.345	1.04488e-31	1	CTSC
1.21488e-35	0.529363	0.495	0.37	2.05375e-31	1	LTBR
1.70421e-35	0.526731	0.386	0.251	2.88097e-31	1	MGAT4B
2.98023e-35	0.483398	0.601	0.475	5.03808e-31	1	AHNAK2
5.75985e-35	0.368695	0.884	0.875	9.73702e-31	1	COX7B
1.754e-34	0.523507	0.314	0.181	2.96514e-30	1	DPP4
1.94396e-34	0.618976	0.617	0.534	3.28626e-30	1	SLC40A1
2.68047e-34	0.470226	0.589	0.474	4.53133e-30	1	MANF
7.56836e-34	0.464485	0.306	0.177	1.27943e-29	1	PILRB
2.93315e-33	0.748275	0.366	0.229	4.95849e-29	1	SLC2A1
4.97474e-33	0.384374	0.788	0.738	8.4098e-29	1	ATP5J2
5.56396e-33	0.459437	0.302	0.173	9.40587e-29	1	SLC35A1
7.41258e-33	0.48952	0.382	0.25	1.2531e-28	1	ERBB2
9.21486e-33	0.47384	0.347	0.213	1.55777e-28	1	PRKCA
1.75865e-32	0.453334	0.77	0.734	2.97299e-28	1	ERP29
2.36272e-32	0.570896	0.601	0.495	3.99418e-28	1	CYP3A5
3.19408e-32	0.352392	0.892	0.872	5.3996e-28	1	SHFM1
9.03043e-32	0.505405	0.382	0.255	1.52659e-27	1	GLG1
3.3724e-31	0.336894	0.847	0.764	5.70104e-27	1	MAL2
3.9444e-31	0.481537	0.32	0.197	6.668e-27	1	CDK10
5.18651e-31	0.503404	0.392	0.268	8.7678e-27	1	TMC6
5.18657e-31	0.45323	0.475	0.34	8.7679e-27	1	TPM2
1.06909e-30	0.314968	0.891	0.878	1.80729e-26	1	SNRPD2
1.11364e-30	0.288573	0.975	0.978	1.88261e-26	1	RPL23
1.36127e-30	0.451998	0.704	0.65	2.30122e-26	1	CD164
1.93458e-30	0.40747	0.882	0.862	3.2704e-26	1	C9orf16
2.47581e-30	0.452104	0.354	0.226	4.18536e-26	1	PXN
3.84389e-30	0.441768	0.387	0.262	6.49809e-26	1	FAM83H
9.04198e-30	0.42966	0.76	0.717	1.52855e-25	1	POLD4
1.10707e-29	0.500961	0.444	0.321	1.87151e-25	1	SCD
4.55116e-29	0.497915	0.505	0.403	7.69374e-25	1	BCL2L1
5.21511e-29	0.417652	0.61	0.521	8.81614e-25	1	EPS8
7.18902e-29	0.402845	0.317	0.187	1.2153e-24	1	FUOM
8.57074e-29	0.470781	0.302	0.187	1.44888e-24	1	DPY19L1
2.00208e-28	0.49603	0.369	0.251	3.38451e-24	1	SLCO4A1
3.72037e-28	0.523173	0.584	0.506	6.28929e-24	1	ORMDL2
4.08656e-28	0.451472	0.509	0.398	6.90832e-24	1	LASP1
7.48859e-28	0.351109	0.846	0.81	1.26595e-23	1	P4HB
1.2382e-27	0.462449	0.512	0.418	2.09318e-23	1	NT5C
3.14012e-27	0.507933	0.344	0.233	5.30837e-23	1	CDCP1
6.19169e-27	0.491954	0.491	0.39	1.04671e-22	1	SDC1
8.55043e-27	0.287234	0.906	0.907	1.44545e-22	1	SSR4
1.45553e-26	0.34703	0.895	0.843	2.46058e-22	1	SPINT2
1.823e-26	0.418883	0.664	0.599	3.08178e-22	1	LIMA1
1.89881e-26	0.287592	0.894	0.895	3.20993e-22	1	C14orf2
2.58164e-26	0.363199	0.921	0.929	4.36425e-22	1	RPS27L
2.61966e-26	0.447005	0.429	0.326	4.42854e-22	1	TNFRSF1A
2.79438e-26	0.408486	0.755	0.722	4.7239e-22	1	TMEM141
2.87764e-26	0.267996	0.999	0.998	4.86466e-22	1	RPS28
3.25311e-26	0.517191	0.449	0.362	5.49938e-22	1	CANT1
3.93964e-26	0.62217	0.429	0.315	6.65995e-22	1	PMEPA1
4.31906e-26	0.341918	0.807	0.784	7.30136e-22	1	PRR13
5.99735e-26	0.462464	0.367	0.26	1.01385e-21	1	CHD9
8.03215e-26	0.329869	0.733	0.659	1.35784e-21	1	HMGA1
9.48115e-26	0.440165	0.342	0.23	1.60279e-21	1	PCDH1
1.43353e-25	0.392356	0.627	0.553	2.42339e-21	1	TSPAN3
1.78265e-25	0.437173	0.332	0.215	3.01356e-21	1	LINC00035
2.09745e-25	0.337765	0.995	0.995	3.54574e-21	1	RPL23A
2.82812e-25	0.410733	0.739	0.71	4.78094e-21	1	N4BP2L2
6.53123e-25	0.43143	0.578	0.504	1.10411e-20	1	TOB1
7.14112e-25	0.258	0.956	0.946	1.20721e-20	1	TXN
7.21538e-25	0.373191	0.558	0.457	1.21976e-20	1	U2SURP
1.75349e-24	0.436568	0.531	0.44	2.96427e-20	1	TMEM208
2.22943e-24	0.301566	0.818	0.823	3.76885e-20	1	NDUFB11
6.13428e-24	0.468735	0.309	0.206	1.037e-19	1	ATHL1
6.94884e-24	0.36006	0.794	0.785	1.1747e-19	1	SEPW1
1.09864e-23	0.416701	0.422	0.315	1.85726e-19	1	NPEPPS
1.19633e-23	0.411389	0.544	0.45	2.02239e-19	1	TMEM54
1.97365e-23	0.412115	0.581	0.521	3.33646e-19	1	CLTC
4.12342e-23	0.338186	0.863	0.87	6.97065e-19	1	ATP5I
5.62127e-23	0.346979	0.807	0.776	9.50275e-19	1	CANX
6.64429e-23	0.542875	0.424	0.33	1.12322e-18	1	SLC12A2
7.19333e-23	0.389031	0.336	0.228	1.21603e-18	1	MYH14
1.13232e-22	0.409	0.3	0.197	1.91419e-18	1	TRNP1
1.20239e-22	0.389504	0.468	0.375	2.03264e-18	1	CHCHD7
2.5395e-22	0.383873	0.519	0.438	4.29303e-18	1	IFI27L2
3.21269e-22	0.392707	0.6	0.544	5.43104e-18	1	TOP1
3.44995e-22	0.264444	0.85	0.848	5.83214e-18	1	ANAPC11
4.72035e-22	0.388873	0.704	0.681	7.97974e-18	1	TRAM1
6.71173e-22	0.453142	0.357	0.256	1.13462e-17	1	FERMT1
8.15756e-22	0.365834	0.634	0.581	1.37904e-17	1	ACTN4
8.90351e-22	0.504605	0.527	0.421	1.50514e-17	1	S100P
9.28538e-22	0.340762	0.701	0.656	1.56969e-17	1	SNRPF
1.38028e-21	0.420503	0.512	0.437	2.33336e-17	1	IGF2BP2
1.52785e-21	0.367887	0.435	0.324	2.58283e-17	1	TAOK3
2.52745e-21	0.389318	0.566	0.505	4.27265e-17	1	2021-09-09
3.10011e-21	0.411089	0.578	0.52	5.24074e-17	1	GOLM1
3.7103e-21	0.32495	0.752	0.707	6.27226e-17	1	S100A13
8.24016e-21	0.429024	0.344	0.248	1.393e-16	1	ENC1
8.55602e-21	0.428659	0.411	0.323	1.4464e-16	1	CDK5RAP3
1.06395e-20	0.487777	0.509	0.425	1.79861e-16	1	LAMB3
1.17514e-20	0.319976	0.627	0.565	1.98657e-16	1	FAM96B
2.10748e-20	0.379881	0.352	0.253	3.56269e-16	1	ITGB6
2.41577e-20	0.449573	0.477	0.394	4.08385e-16	1	MGEA5
2.41861e-20	0.519398	0.426	0.347	4.08867e-16	1	CHPT1
9.14262e-20	0.257848	0.937	0.914	1.54556e-15	1	CST3
1.26396e-19	0.464857	0.443	0.366	2.13672e-15	1	ST3GAL1
3.13939e-19	0.328456	0.709	0.695	5.30714e-15	1	DYNLT1
5.85371e-19	0.454106	0.37	0.274	9.89569e-15	1	LAMA3
5.91998e-19	0.358744	0.309	0.213	1.00077e-14	1	SLC25A37
1.14218e-18	0.415254	0.584	0.547	1.93086e-14	1	C17orf89
1.54822e-18	0.397141	0.447	0.365	2.61726e-14	1	NUDT4
1.55444e-18	0.419882	0.432	0.355	2.62778e-14	1	SLK
1.91718e-18	0.382461	0.411	0.331	3.24099e-14	1	GFPT1
2.04356e-18	0.353727	0.56	0.506	3.45464e-14	1	CTNNA1
4.75083e-18	0.383623	0.708	0.669	8.03127e-14	1	CLDN7
7.64024e-18	0.427208	0.369	0.285	1.29158e-13	1	KNOP1
8.54728e-18	0.304523	0.307	0.207	1.44492e-13	1	RHOF
1.69128e-17	0.396058	0.395	0.315	2.8591e-13	1	CLDN12
2.14363e-17	0.406172	0.573	0.523	3.62381e-13	1	SYNE2
2.58664e-17	0.422646	0.492	0.424	4.37272e-13	1	TCF25
2.6851e-17	0.299874	0.722	0.683	4.53915e-13	1	PHLDA2
2.93023e-17	0.263633	0.644	0.577	4.95356e-13	1	ERO1L
1.09197e-16	0.297646	0.755	0.751	1.84597e-12	1	PPA1
1.18446e-16	0.373548	0.374	0.292	2.00233e-12	1	MYO6
1.2415e-16	0.323062	0.355	0.264	2.09875e-12	1	HSBP1L1
1.61227e-16	0.399495	0.36	0.281	2.72554e-12	1	MTMR11
1.77738e-16	0.381709	0.311	0.231	3.00466e-12	1	NFAT5
1.81558e-16	0.360581	0.396	0.316	3.06924e-12	1	NFE2L1
1.89887e-16	0.41787	0.53	0.487	3.21004e-12	1	ADAM9
3.33266e-16	0.437023	0.553	0.52	5.63386e-12	1	KRTCAP3
3.84606e-16	0.396887	0.686	0.668	6.50177e-12	1	PON2
4.57076e-16	0.432176	0.523	0.464	7.72687e-12	1	SLC38A2
4.81576e-16	0.386881	0.404	0.322	8.14104e-12	1	CFDP1
4.98451e-16	0.327496	0.353	0.268	8.42631e-12	1	SLC9A3R1
9.6026e-16	0.281356	0.722	0.713	1.62332e-11	1	NDUFC2
1.03371e-15	0.372109	0.515	0.474	1.74748e-11	1	THOC2
1.03374e-15	0.359365	0.366	0.28	1.74753e-11	1	APOL1
1.03574e-15	0.313809	0.686	0.662	1.75092e-11	1	ATPIF1
1.47373e-15	0.273529	0.836	0.869	2.49135e-11	1	UBL5
3.45108e-15	0.396227	0.388	0.322	5.83406e-11	1	TMEM30A
3.55922e-15	0.43189	0.432	0.357	6.01687e-11	1	ARL4C
3.60689e-15	0.371684	0.302	0.225	6.09744e-11	1	DYRK2
3.7843e-15	0.397938	0.344	0.27	6.39736e-11	1	GNS
3.80014e-15	0.293941	0.544	0.478	6.42414e-11	1	CKLF
8.47701e-15	0.387093	0.488	0.436	1.43304e-10	1	CISD3
9.37947e-15	0.388946	0.549	0.52	1.5856e-10	1	GTF2H5
1.45177e-14	0.292939	0.691	0.701	2.45422e-10	1	NDUFA1
3.02768e-14	0.295966	0.885	0.871	5.11829e-10	1	HSP90B1
4.78205e-14	0.350749	0.521	0.471	8.08405e-10	1	DSG2
6.27454e-14	0.370183	0.312	0.239	1.06071e-09	1	SLC22A18
6.46127e-14	0.31687	0.392	0.318	1.09228e-09	1	STK24
6.67996e-14	0.395725	0.396	0.334	1.12925e-09	1	LLGL2
7.02538e-14	0.30468	0.557	0.529	1.18764e-09	1	COX14
8.05208e-14	0.281269	0.637	0.596	1.3612e-09	1	MZT2A
1.23465e-13	0.303753	0.616	0.582	2.08718e-09	1	PYCARD
1.61824e-13	0.351946	0.323	0.251	2.73563e-09	1	AGRN
1.98034e-13	0.283052	0.329	0.493	3.34776e-09	1	SLPI
7.41308e-13	0.290158	0.679	0.667	1.25318e-08	1	ETFB
8.44334e-13	0.272985	0.647	0.64	1.42735e-08	1	ATOX1
9.33885e-13	0.3702	0.321	0.251	1.57873e-08	1	RDH10
1.01714e-12	0.364481	0.376	0.31	1.71948e-08	1	PCSK7
1.73936e-12	0.337707	0.713	0.723	2.94039e-08	1	CD59
1.85605e-12	0.376447	0.32	0.245	3.13765e-08	1	SLC7A5
2.50286e-12	0.32622	0.509	0.459	4.23109e-08	1	ANKRD11
2.97557e-12	0.350209	0.4	0.343	5.0302e-08	1	CDK6
3.28332e-12	0.331742	0.363	0.304	5.55046e-08	1	CYB561
3.64675e-12	0.332643	0.629	0.639	6.16483e-08	1	EIF4B
4.50182e-12	0.378272	0.34	0.281	7.61032e-08	1	FAM84B
8.31098e-12	0.288268	0.44	0.391	1.40497e-07	1	DENR
1.04814e-11	0.282821	0.45	0.393	1.77188e-07	1	SRCAP
1.60233e-11	0.361954	0.355	0.29	2.70875e-07	1	ID1
1.96923e-11	0.339211	0.423	0.374	3.32898e-07	1	PTPRF
1.9772e-11	0.335909	0.6	0.58	3.34245e-07	1	CLDN3
3.38284e-11	0.354353	0.35	0.293	5.7187e-07	1	SPEN
3.9911e-11	0.331185	0.325	0.259	6.74695e-07	1	POLR2J3
4.1416e-11	0.302869	0.331	0.27	7.00138e-07	1	UBE2Z
4.65753e-11	0.353534	0.395	0.347	7.87355e-07	1	ARRDC1
4.93235e-11	0.284609	0.45	0.389	8.33814e-07	1	AHNAK
4.9372e-11	0.265809	0.626	0.624	8.34634e-07	1	C8orf59
5.29075e-11	0.345296	0.355	0.297	8.944e-07	1	RNF128
6.0374e-11	0.308926	0.838	0.868	1.02062e-06	1	TSPO
6.15167e-11	0.423412	0.668	0.668	1.03994e-06	1	RRBP1
6.36808e-11	0.29925	0.656	0.652	1.07652e-06	1	MGST2
8.12829e-11	0.312134	0.502	0.468	1.37409e-06	1	MYH9
1.0783e-10	0.35133	0.429	0.389	1.82286e-06	1	PLXNB2
1.19276e-10	0.30554	0.357	0.303	2.01636e-06	1	AIG1
1.44403e-10	0.317245	0.339	0.281	2.44114e-06	1	TMEM63A
1.50468e-10	0.2995	0.345	0.288	2.54367e-06	1	CCDC6
2.19131e-10	0.356132	0.384	0.337	3.70441e-06	1	AHI1
2.99605e-10	0.252579	0.413	0.35	5.06483e-06	1	AP2B1
3.0919e-10	0.293688	0.371	0.312	5.22686e-06	1	ARF3
3.27467e-10	0.283607	0.534	0.517	5.53583e-06	1	NDUFA3
4.04055e-10	0.279633	0.555	0.53	6.83055e-06	1	RBCK1
4.65639e-10	0.309787	0.627	0.636	7.87162e-06	1	EIF5B
4.89463e-10	0.264403	0.637	0.643	8.27437e-06	1	DAZAP2
6.10625e-10	0.28645	0.531	0.519	1.03226e-05	1	PLSCR1
6.7137e-10	0.307865	0.301	0.246	1.13495e-05	1	ETHE1
8.87842e-10	0.302476	0.3	0.244	1.5009e-05	1	SPPL3
9.8124e-10	0.291566	0.407	0.364	1.65879e-05	1	FAM129B
1.15404e-09	0.333426	0.374	0.328	1.9509e-05	1	PARP14
1.30907e-09	0.278528	0.617	0.627	2.21299e-05	1	LUC7L3
1.51459e-09	0.291003	0.36	0.312	2.56041e-05	1	SMARCA4
1.58483e-09	0.347129	0.468	0.445	2.67915e-05	1	PNISR
1.69684e-09	0.310143	0.384	0.338	2.8685e-05	1	CAND1
1.80024e-09	0.262577	0.32	0.258	3.0433e-05	1	ANXA3
2.14804e-09	0.273453	0.666	0.676	3.63126e-05	1	CNPY2
2.44621e-09	0.256236	0.65	0.643	4.13532e-05	1	LSR
2.69829e-09	0.303768	0.427	0.39	4.56145e-05	1	KRAS
3.09083e-09	0.312126	0.416	0.38	5.22505e-05	1	DDR1
3.96546e-09	0.253636	0.549	0.544	6.70361e-05	1	MRPL27
4.03543e-09	0.256619	0.574	0.569	6.8219e-05	1	RNF7
4.83587e-09	0.301065	0.488	0.469	8.17505e-05	1	LRP10
5.07581e-09	0.27277	0.37	0.323	8.58066e-05	1	SMUG1
5.82743e-09	0.294393	0.331	0.28	9.85127e-05	1	SPTAN1
6.42949e-09	0.285792	0.339	0.289	0.000108691	1	MAPK6
1.03035e-08	0.338308	0.319	0.273	0.000174181	1	AKAP1
1.45716e-08	0.2733	0.623	0.631	0.000246333	1	ARGLU1
1.57051e-08	0.255561	0.424	0.377	0.000265495	1	GCHFR
1.94934e-08	0.320743	0.399	0.36	0.000329536	1	CCDC85B
2.41353e-08	0.284299	0.329	0.287	0.000408008	1	ZNF664
4.70905e-08	0.303376	0.328	0.283	0.000796066	1	ANKLE2
5.03435e-08	0.336717	0.532	0.535	0.000851057	1	TCF7L2
5.18971e-08	0.262073	0.618	0.634	0.000877321	1	ATP5G1
5.41689e-08	0.299021	0.37	0.334	0.000915726	1	RASSF7
6.35289e-08	0.359227	0.308	0.26	0.00107396	1	F3
6.96636e-08	0.333262	0.47	0.461	0.00117766	1	LINC00969
1.24756e-07	0.321473	0.404	0.371	0.00210901	1	SAMD9
1.50357e-07	0.281474	0.473	0.459	0.00254178	1	TAPBP
2.34159e-07	0.302713	0.352	0.321	0.00395846	1	MYO1C
3.11e-07	0.254657	0.319	0.276	0.00525745	1	VEZT
4.63023e-07	0.255955	0.32	0.278	0.0078274	1	STX7
5.09772e-07	0.288244	0.384	0.356	0.0086177	1	ALCAM
5.43617e-07	0.284895	0.302	0.265	0.00918984	1	TTC14
6.80323e-07	0.282105	0.38	0.352	0.0115009	1	CLSTN1
8.47348e-07	0.287842	0.311	0.276	0.0143244	1	SLC39A10
8.68661e-07	0.251828	0.32	0.278	0.0146847	1	UBALD2
9.36247e-07	0.291913	0.414	0.392	0.0158272	1	RNF149
1.04878e-06	0.296704	0.378	0.356	0.0177295	1	NBR1
1.51365e-06	0.251657	0.361	0.326	0.0255882	1	CAPNS1
1.797e-06	0.291238	0.378	0.351	0.0303782	1	TMEM181
2.34784e-06	0.271134	0.328	0.3	0.0396903	1	PAWR
2.43105e-06	0.292852	0.339	0.315	0.0410969	1	ARHGEF12
2.48802e-06	0.265206	0.41	0.391	0.04206	1	PKP3
2.85112e-06	0.267457	0.324	0.29	0.0481982	1	NCOR2
1.34972e-05	0.288098	0.376	0.363	0.22817	1	TMEM33
1.64776e-05	0.270022	0.408	0.39	0.278553	1	TRAPPC2L
1.69448e-05	0.265587	0.362	0.342	0.286453	1	MACF1
1.92729e-05	0.265711	0.444	0.44	0.325808	1	ATRX
2.69178e-05	0.258676	0.378	0.363	0.455046	1	CTNND1
3.30915e-05	0.280816	0.354	0.326	0.559411	1	VEGFA
3.43991e-05	0.285778	0.372	0.362	0.581517	1	MAGT1
4.53435e-05	0.260602	0.322	0.301	0.766531	1	TMC4
5.70514e-05	0.268067	0.315	0.293	0.964455	1	BAZ2A
6.84092e-05	0.268883	0.36	0.349	1	1	EPS8L2
0.000102837	0.272043	0.316	0.3	1	1	FAT1
0.00412353	0.281777	0.6	0.636	1	1	TPM1
0.00609616	0.259483	0.314	0.316	1	1	TMEM106B
0	1.67626	0.584	0.071	0	2	TOP2A
0	1.56126	0.989	0.78	0	2	TUBA1B
0	1.51013	0.729	0.16	0	2	KIAA0101
0	1.47074	0.978	0.785	0	2	H2AFZ
0	1.45505	0.554	0.075	0	2	CENPF
0	1.45155	0.512	0.076	0	2	UBE2C
0	1.40206	0.599	0.078	0	2	MKI67
0	1.28464	0.609	0.102	0	2	CENPW
0	1.08173	0.52	0.072	0	2	BIRC5
1.12871e-304	1.43549	0.759	0.245	1.90809e-300	2	STMN1
1.41821e-304	0.907299	0.43	0.043	2.39749e-300	2	TPX2
2.37935e-296	1.49145	0.988	0.893	4.02229e-292	2	HMGB1
1.60963e-275	0.830271	0.407	0.043	2.72107e-271	2	PRC1
2.95071e-274	1.60463	0.65	0.179	4.98817e-270	2	PTTG1
3.36711e-262	0.886346	0.394	0.043	5.69211e-258	2	RRM2
1.98553e-255	0.663149	0.337	0.027	3.35654e-251	2	CEP55
3.33313e-252	1.54166	0.488	0.09	5.63465e-248	2	ATAD2
3.69061e-251	0.923842	0.385	0.044	6.23897e-247	2	CDK1
5.51414e-250	0.895543	0.478	0.081	9.32165e-246	2	TK1
5.51126e-244	1.00552	0.362	0.039	9.31678e-240	2	ASPM
1.22089e-220	1.15792	0.697	0.263	2.06392e-216	2	HMGB2
5.14201e-215	1.14307	0.663	0.233	8.69257e-211	2	SMC4
8.26452e-211	0.897293	0.358	0.049	1.39712e-206	2	CCNB1
3.77304e-207	0.706963	0.4	0.065	6.37833e-203	2	ZWINT
1.00893e-205	0.674374	0.322	0.037	1.70559e-201	2	ANLN
1.40772e-205	0.849568	0.412	0.072	2.37976e-201	2	KIF20B
6.16083e-203	0.701741	0.3	0.031	1.04149e-198	2	HMMR
2.94503e-200	0.636016	0.359	0.052	4.97857e-196	2	MAD2L1
2.14288e-199	0.783822	0.353	0.05	3.62253e-195	2	NUSAP1
2.49668e-199	1.28623	0.933	0.649	4.22063e-195	2	HN1
7.54377e-191	0.665536	0.302	0.035	1.27527e-186	2	RAD51AP1
5.17045e-190	0.744265	0.337	0.049	8.74065e-186	2	CDKN3
4.20516e-185	0.596739	0.333	0.047	7.10883e-181	2	CENPK
1.50574e-177	0.931563	0.6	0.213	2.54546e-173	2	DTYMK
3.6378e-175	0.722821	0.39	0.079	6.1497e-171	2	UBE2T
1.0246e-171	0.851386	0.391	0.081	1.73209e-167	2	HELLS
2.56986e-171	1.02921	0.903	0.614	4.34435e-167	2	SNRPF
5.46721e-171	0.669947	0.342	0.058	9.24233e-167	2	CENPU
2.45651e-169	0.762385	0.992	0.938	4.15273e-165	2	TXN
1.26376e-168	0.960101	0.956	0.781	2.13639e-164	2	SNRPG
1.63126e-167	0.65308	0.999	0.997	2.75765e-163	2	PTMA
2.0809e-160	0.588413	0.324	0.054	3.51776e-156	2	CDC6
9.67202e-156	0.548154	0.315	0.052	1.63506e-151	2	BRCA1
3.35116e-152	0.817847	0.945	0.802	5.66513e-148	2	RAN
6.6573e-150	0.715805	0.558	0.19	1.12542e-145	2	SKA2
2.11851e-148	0.545237	0.326	0.061	3.58134e-144	2	CENPN
3.71538e-148	0.672492	0.411	0.105	6.28085e-144	2	ECT2
8.72445e-148	0.663044	0.989	0.936	1.47487e-143	2	PPIA
7.54095e-146	0.743763	0.986	0.892	1.2748e-141	2	UQCRQ
5.95389e-145	1.47188	0.745	0.374	1.00651e-140	2	LY6D
5.08521e-139	1.11157	0.756	0.381	8.59654e-135	2	KLK6
2.1498e-135	0.821538	0.895	0.73	3.63424e-131	2	MRPL51
2.14861e-131	0.82022	0.807	0.53	3.63223e-127	2	LSM5
1.1586e-127	1.05384	0.707	0.336	1.95862e-123	2	DCBLD2
1.20477e-127	0.553327	0.37	0.092	2.03667e-123	2	HMGB3
7.88088e-127	0.773767	0.96	0.869	1.33226e-122	2	POMP
1.20355e-125	0.516802	0.393	0.103	2.0346e-121	2	CENPM
3.86513e-125	0.783357	0.551	0.217	6.534e-121	2	TMPO
7.75995e-125	0.751273	0.95	0.826	1.31182e-120	2	ANAPC11
2.57839e-124	0.62091	0.409	0.119	4.35876e-120	2	SMC2
1.11591e-122	0.645332	0.486	0.164	1.88645e-118	2	NUDT1
1.63774e-121	0.877097	0.826	0.544	2.76859e-117	2	TUBA1C
6.36911e-120	0.525963	0.341	0.083	1.0767e-115	2	MCM4
2.81334e-119	0.779042	0.844	0.595	4.75595e-115	2	SNRPB
4.00467e-119	0.861612	0.793	0.524	6.7699e-115	2	RAD21
1.1582e-118	0.840264	0.86	0.553	1.95794e-114	2	S100A16
5.71117e-118	0.49653	0.333	0.081	9.65474e-114	2	PHF19
2.04202e-117	0.74079	0.991	0.896	3.45203e-113	2	KRT8
4.2046e-116	0.721564	0.972	0.9	7.10788e-112	2	RPS26
5.42239e-116	0.782021	0.705	0.391	9.16655e-112	2	RPA3
6.96187e-116	0.797734	0.901	0.626	1.1769e-111	2	HMGA1
1.67436e-115	0.806468	0.703	0.345	2.83051e-111	2	SFTA2
2.39577e-113	0.714422	0.989	0.934	4.05005e-109	2	GSTP1
5.03766e-113	0.797299	0.795	0.539	8.51616e-109	2	LSM3
2.54713e-111	0.685432	0.978	0.905	4.30592e-107	2	COX6A1
3.25314e-109	0.690401	0.966	0.846	5.49943e-105	2	ATP5I
5.25562e-109	0.710764	0.848	0.551	8.88462e-105	2	MZT2A
5.60916e-109	0.825839	0.775	0.499	9.48228e-105	2	NME1
7.49121e-109	0.779378	0.473	0.181	1.26639e-104	2	DNMT1
1.44426e-108	0.776048	0.86	0.625	2.44153e-104	2	ATPIF1
4.58321e-108	0.813695	0.927	0.746	7.74791e-104	2	OCIAD2
8.91057e-105	0.804709	0.618	0.307	1.50633e-100	2	AP2B1
4.47011e-104	0.703708	0.9	0.716	7.55671e-100	2	ATP5J2
6.32696e-104	0.738891	0.938	0.748	1.06957e-99	2	MAL2
1.03127e-102	0.960394	0.906	0.73	1.74336e-98	2	HMGN2
1.20502e-101	0.57255	0.381	0.122	2.03709e-97	2	DHFR
2.21051e-101	0.842621	0.945	0.836	3.73687e-97	2	NDUFB9
2.28045e-101	0.82936	0.747	0.486	3.8551e-97	2	PA2G4
5.70774e-100	0.751704	0.836	0.612	9.64893e-96	2	SNRPD1
5.53877e-98	0.812124	0.568	0.277	9.36329e-94	2	UBE2S
9.17617e-98	0.976453	0.562	0.275	1.55123e-93	2	HIST1H4C
2.56293e-97	0.494305	0.341	0.101	4.33263e-93	2	RRM1
5.56063e-96	0.62435	0.952	0.86	9.40025e-92	2	COX7B
6.93185e-96	0.549149	0.966	0.856	1.17183e-91	2	SHFM1
8.69534e-94	0.721754	0.87	0.681	1.46995e-89	2	NDUFC2
9.78112e-94	0.751823	0.695	0.361	1.6535e-89	2	ITGB4
6.23527e-93	0.569008	0.953	0.828	1.05407e-88	2	POLR2L
7.09936e-93	0.477866	0.997	0.982	1.20015e-88	2	S100A10
1.49102e-92	0.605291	0.996	0.968	2.52056e-88	2	ATP5E
1.70461e-90	0.458198	0.338	0.104	2.88164e-86	2	CSE1L
1.89759e-90	0.638529	0.599	0.303	3.20787e-86	2	CBX5
9.75124e-90	0.571899	0.99	0.953	1.64845e-85	2	COX4I1
1.17982e-89	0.705943	0.494	0.21	1.99448e-85	2	SLC7A5
3.08768e-89	0.691115	0.808	0.588	5.21973e-85	2	H2AFV
6.79639e-89	0.696039	0.766	0.499	1.14893e-84	2	PDCD5
8.72592e-89	0.467559	0.992	0.945	1.47512e-84	2	COX6C
9.02052e-88	0.83894	0.929	0.741	1.52492e-83	2	MMP7
3.74824e-87	0.719618	0.44	0.181	6.33639e-83	2	KPNA2
4.20833e-87	0.605365	0.942	0.842	7.11418e-83	2	USMG5
2.26067e-86	0.60141	0.917	0.734	3.82167e-82	2	MZT2B
7.538e-86	0.722976	0.814	0.59	1.2743e-81	2	ATP5G1
9.90827e-86	0.786532	0.9	0.718	1.67499e-81	2	ITGB1
1.23941e-84	0.59634	0.579	0.293	2.09523e-80	2	SNRNP25
2.33055e-84	0.743178	0.697	0.432	3.9398e-80	2	U2SURP
3.83511e-84	0.59751	0.889	0.728	6.48326e-80	2	NDUFS6
2.05913e-83	0.955044	0.597	0.325	3.48096e-79	2	ARL4C
3.5779e-83	0.577404	0.363	0.129	6.04844e-79	2	FAM111A
2.20517e-81	0.619675	0.862	0.662	3.72784e-77	2	PSME2
5.28325e-81	0.6745	0.752	0.493	8.93133e-77	2	KPNB1
8.83303e-81	0.536341	0.991	0.946	1.49322e-76	2	RPS21
1.159e-80	0.49231	0.975	0.92	1.95929e-76	2	NDUFA4
1.22705e-80	0.593884	0.33	0.109	2.07434e-76	2	CAV1
1.33596e-80	0.661382	0.773	0.508	2.25845e-76	2	TOP1
6.40847e-80	0.624223	0.594	0.326	1.08335e-75	2	GGCT
1.49077e-79	0.594991	0.382	0.14	2.52015e-75	2	IGFBP6
1.54156e-79	0.476738	0.988	0.948	2.60601e-75	2	ANXA2
2.64973e-79	0.615139	0.771	0.526	4.47936e-75	2	NDUFA12
8.17829e-79	0.609742	0.839	0.657	1.38254e-74	2	PSMB3
1.89395e-78	0.681511	0.602	0.311	3.20172e-74	2	PRKCDBP
4.7903e-78	0.870894	0.72	0.478	8.09799e-74	2	CKS2
2.15563e-77	0.796199	0.775	0.565	3.6441e-73	2	SLIRP
1.04442e-76	0.635484	0.563	0.299	1.76558e-72	2	PRKDC
2.2284e-74	0.586718	0.878	0.701	3.76711e-70	2	HSBP1
1.04808e-73	0.591459	0.687	0.434	1.77179e-69	2	ZDHHC12
3.48248e-73	0.618591	0.958	0.856	5.88714e-69	2	HSP90B1
5.84083e-73	0.621892	0.988	0.922	9.87392e-69	2	CYBA
1.09519e-72	0.552543	0.481	0.229	1.85142e-68	2	SMC1A
1.46705e-72	1.02129	0.833	0.665	2.48005e-68	2	RBP1
2.47203e-72	0.555783	0.634	0.336	4.17897e-68	2	PYGB
1.60808e-71	0.754662	0.849	0.683	2.71845e-67	2	TUBB4B
2.15533e-71	0.604773	0.942	0.774	3.64359e-67	2	EZR
2.06722e-70	0.441121	0.97	0.938	3.49463e-66	2	ATP5L
3.12227e-70	0.49705	0.496	0.235	5.2782e-66	2	RBBP7
4.03255e-70	0.397179	0.339	0.124	6.81702e-66	2	TYMS
5.21997e-70	0.571535	0.467	0.215	8.82436e-66	2	MYOF
8.12682e-70	0.521541	0.954	0.865	1.37384e-65	2	SNRPD2
8.30337e-70	0.550881	0.768	0.55	1.40369e-65	2	LSM4
1.93716e-69	0.543846	0.756	0.499	3.27478e-65	2	AP2S1
2.01775e-69	0.829773	0.457	0.216	3.411e-65	2	HMGA2
8.67795e-69	0.53141	0.351	0.138	1.46701e-64	2	GGH
1.09964e-68	0.501269	0.986	0.907	1.85895e-64	2	KRT18
1.28521e-68	0.547183	0.5	0.251	2.17265e-64	2	TMEM106C
1.51022e-68	0.658248	0.996	0.977	2.55302e-64	2	TMSB10
1.61861e-68	0.440952	0.348	0.132	2.73625e-64	2	MCM7
1.64286e-68	0.517506	0.939	0.829	2.77726e-64	2	HNRNPA2B1
2.29135e-68	0.788213	0.866	0.713	3.87353e-64	2	ARL6IP1
3.46903e-68	0.584912	0.587	0.322	5.86439e-64	2	TPM2
3.52015e-68	0.619277	0.713	0.477	5.95081e-64	2	STRA13
4.52197e-68	0.467907	0.949	0.883	7.64438e-64	2	C14orf2
6.65049e-67	0.432152	0.335	0.125	1.12427e-62	2	WHSC1
9.13449e-67	0.581964	0.78	0.586	1.54419e-62	2	CBX3
9.4854e-67	0.535707	0.949	0.879	1.60351e-62	2	COX7A2
2.20539e-66	1.11933	0.599	0.375	3.7282e-62	2	ADIRF
2.86907e-66	0.672677	0.326	0.12	4.85016e-62	2	DKK1
3.74845e-66	0.432147	0.966	0.905	6.33675e-62	2	TCEB2
7.96181e-66	0.589793	0.752	0.498	1.34594e-61	2	S100A14
8.16191e-66	0.559065	0.909	0.734	1.37977e-61	2	APLP2
1.25516e-65	0.494112	0.491	0.243	2.12185e-61	2	EBP
2.27195e-65	0.69709	0.82	0.663	3.84073e-61	2	NUCKS1
2.85801e-65	0.308914	1	1	4.83147e-61	2	RPLP2
6.16279e-65	0.47134	0.318	0.118	1.04182e-60	2	MCM3
9.97644e-65	0.712744	0.876	0.639	1.68652e-60	2	C12orf75
1.92861e-63	0.500816	0.884	0.736	3.26031e-59	2	DBI
2.93491e-63	0.51565	0.667	0.39	4.96147e-59	2	MALL
4.366e-63	0.454594	0.956	0.893	7.38072e-59	2	UQCRH
2.94515e-62	0.586101	0.585	0.305	4.97877e-58	2	CEACAM6
3.36967e-62	0.621051	0.702	0.455	5.69643e-58	2	MANF
1.09694e-61	0.480397	0.907	0.787	1.85437e-57	2	COX5A
2.67588e-61	0.396702	0.361	0.148	4.52358e-57	2	DNAJC9
3.21125e-61	0.460242	0.361	0.151	5.42862e-57	2	OAS3
4.41261e-61	0.62579	0.977	0.879	7.45952e-57	2	IFI27
5.2722e-61	0.378903	0.3	0.11	8.91265e-57	2	BCL2L12
6.5844e-61	0.424647	0.477	0.227	1.11309e-56	2	ANXA3
1.69974e-60	0.461784	0.429	0.201	2.87341e-56	2	TIMM10
2.10957e-60	0.484061	0.906	0.795	3.56623e-56	2	NDUFB2
2.69841e-60	0.532612	0.82	0.637	4.56166e-56	2	ETFB
2.8195e-60	0.538756	0.547	0.313	4.76637e-56	2	ANP32E
3.14833e-60	0.389943	0.326	0.126	5.32225e-56	2	PGP
3.43623e-60	0.391138	0.309	0.117	5.80894e-56	2	LMNB2
6.96677e-60	0.451715	0.355	0.151	1.17773e-55	2	GCSH
2.50968e-59	0.680695	0.816	0.604	4.24261e-55	2	KRT7
2.71375e-59	0.544061	0.603	0.357	4.5876e-55	2	DENR
4.07965e-59	0.685717	0.821	0.666	6.89665e-55	2	EIF2S2
7.18379e-59	0.482192	0.489	0.255	1.21442e-54	2	PAICS
8.39091e-59	0.56619	0.445	0.221	1.41848e-54	2	LBR
1.11076e-58	0.566016	0.789	0.609	1.87773e-54	2	ATOX1
1.58124e-58	0.464821	0.909	0.781	2.67309e-54	2	TMA7
6.82735e-58	0.54972	0.643	0.399	1.15416e-53	2	COX6A1P2
1.39449e-57	0.405626	0.305	0.114	2.35738e-53	2	CDC25B
2.58371e-57	0.545784	0.582	0.34	4.36776e-53	2	NOP56
5.71703e-57	0.49753	0.766	0.538	9.66465e-53	2	FAM96B
1.32805e-56	0.330934	0.602	0.325	2.24507e-52	2	COTL1
2.88019e-56	0.386895	0.311	0.122	4.86897e-52	2	TCOF1
2.98891e-56	0.27849	1	0.997	5.05276e-52	2	RPL35
5.59247e-56	0.439876	0.414	0.197	9.45407e-52	2	CCDC34
5.87025e-56	0.537791	0.692	0.488	9.92365e-52	2	TUBB
9.92915e-56	0.579256	0.523	0.301	1.67852e-51	2	NMT1
1.10499e-55	0.521001	0.792	0.604	1.86798e-51	2	SSBP1
2.05946e-55	0.470132	0.5	0.265	3.48152e-51	2	ADAM15
2.89135e-55	0.527681	0.831	0.661	4.88783e-51	2	ATP5J
5.07311e-55	0.516588	0.76	0.553	8.5761e-51	2	CNIH4
6.13834e-55	0.30009	1	0.996	1.03769e-50	2	GAPDH
1.28387e-54	0.356391	0.989	0.972	2.17038e-50	2	RPL38
1.94955e-54	0.505982	0.437	0.222	3.29571e-50	2	PCNA
4.15379e-54	0.493169	0.686	0.429	7.02199e-50	2	ITGA3
7.91993e-54	0.482333	0.928	0.847	1.33886e-49	2	UBL5
1.21367e-53	0.468742	0.895	0.751	2.05171e-49	2	ENO1
1.48152e-53	0.690497	0.669	0.467	2.50452e-49	2	DNAJC15
1.84372e-53	0.315252	0.304	0.118	3.11681e-49	2	PPIH
2.06559e-53	0.479932	0.586	0.353	3.49188e-49	2	CHCHD1
2.14709e-53	0.437421	0.482	0.255	3.62965e-49	2	TRIM28
4.10781e-53	0.444141	0.404	0.196	6.94425e-49	2	TFAM
4.55252e-53	0.396212	0.973	0.922	7.69604e-49	2	TPI1
1.51638e-52	0.593158	0.896	0.84	2.56344e-48	2	PSMA7
9.7877e-52	0.450717	0.918	0.801	1.65461e-47	2	NDUFB11
2.20038e-51	0.527353	0.706	0.498	3.71974e-47	2	MRPL52
2.35715e-51	0.455539	0.877	0.764	3.98475e-47	2	PSMB1
3.05213e-51	0.463477	0.908	0.786	5.15963e-47	2	TBCA
3.06184e-51	0.361284	0.388	0.184	5.17604e-47	2	RPL39L
3.63901e-51	0.507607	0.697	0.49	6.15175e-47	2	MRPS16
3.68901e-51	0.517076	0.524	0.305	6.23626e-47	2	NASP
5.355e-51	0.411452	0.363	0.168	9.05262e-47	2	CMC2
1.43063e-50	0.607284	0.637	0.41	2.41847e-46	2	LAMC2
3.42774e-50	0.419264	0.502	0.281	5.79459e-46	2	SYNCRIP
6.56872e-50	0.47443	0.781	0.551	1.11044e-45	2	ACTN4
7.17152e-50	0.489338	0.554	0.305	1.21235e-45	2	NAPRT1
7.20443e-50	0.524621	0.704	0.509	1.21791e-45	2	RANBP1
2.42009e-49	0.918264	0.889	0.786	4.09116e-45	2	ASPH
2.62068e-49	0.45037	0.868	0.728	4.43026e-45	2	SNRPE
2.89032e-49	0.542617	0.792	0.583	4.88608e-45	2	MRPL23
3.23226e-49	0.582675	0.781	0.602	5.46413e-45	2	EIF5B
5.71768e-49	0.465705	0.644	0.419	9.66574e-45	2	TMEM208
5.79366e-49	0.394234	0.462	0.238	9.79418e-45	2	FERMT1
7.64706e-49	0.457976	0.563	0.344	1.29274e-44	2	WDR34
9.07703e-49	0.402914	0.31	0.135	1.53447e-44	2	DHCR24
1.53529e-48	0.350478	0.418	0.206	2.5954e-44	2	DDX39A
1.89876e-48	0.605888	0.639	0.422	3.20986e-44	2	ATP2A2
2.48353e-48	0.367071	0.964	0.921	4.19841e-44	2	COX6B1
2.59188e-48	0.465858	0.595	0.364	4.38158e-44	2	CD81
3.10437e-48	0.325293	0.456	0.236	5.24793e-44	2	MT2A
3.69023e-48	0.470252	0.713	0.487	6.23833e-44	2	MET
3.87467e-48	0.491466	0.71	0.499	6.55013e-44	2	PLEC
4.37105e-48	0.529605	0.853	0.666	7.38926e-44	2	ITGA6
1.01844e-47	0.342955	0.313	0.132	1.72167e-43	2	PIEZO1
1.34411e-47	0.513859	0.441	0.233	2.27222e-43	2	F3
4.07433e-47	0.445438	0.769	0.584	6.88765e-43	2	ANP32B
1.51025e-46	0.544406	0.884	0.758	2.55308e-42	2	NCL
2.54361e-46	0.432102	0.477	0.265	4.29997e-42	2	KNOP1
5.3722e-46	0.491307	0.764	0.612	9.0817e-42	2	PSMA4
5.38523e-46	0.28207	1	0.999	9.10373e-42	2	RPS12
1.54747e-45	0.923178	0.605	0.431	2.616e-41	2	VDAC3
1.83317e-45	0.459646	0.852	0.716	3.09897e-41	2	YWHAB
2.55766e-45	0.434049	0.888	0.779	4.32372e-41	2	ENY2
3.94652e-45	0.593576	0.571	0.367	6.6716e-41	2	PSMD7
3.99058e-45	0.540667	0.521	0.311	6.74608e-41	2	KLK10
4.02818e-45	0.475476	0.834	0.65	6.80964e-41	2	MGST1
4.04635e-45	0.398655	0.303	0.134	6.84036e-41	2	MIS18BP1
4.67494e-45	0.41141	0.62	0.399	7.90298e-41	2	NDUFB6
4.90815e-45	0.368485	0.438	0.23	8.29723e-41	2	TAF15
7.35972e-45	0.433853	0.36	0.175	1.24416e-40	2	EFNB2
7.73427e-45	0.551018	0.67	0.474	1.30748e-40	2	DDX18
7.98131e-45	0.440148	0.71	0.509	1.34924e-40	2	MRPL27
9.49321e-45	0.424412	0.568	0.353	1.60483e-40	2	MKKS
9.92665e-45	0.450659	0.302	0.134	1.6781e-40	2	KIAA0020
1.79717e-44	0.403373	0.536	0.32	3.03812e-40	2	RPL26L1
2.36204e-44	0.495766	0.411	0.217	3.99302e-40	2	SQLE
2.47463e-44	0.448649	0.694	0.493	4.18337e-40	2	POLR2I
3.22905e-44	0.43602	0.577	0.364	5.45871e-40	2	PSMD2
1.0373e-43	0.346591	0.914	0.844	1.75355e-39	2	SUB1
1.19049e-43	0.408357	0.986	0.884	2.01253e-39	2	KRT19
1.2117e-43	0.361811	0.336	0.157	2.04838e-39	2	MROH6
1.66292e-43	0.431596	0.614	0.387	2.81116e-39	2	JUP
2.06926e-43	0.397095	0.789	0.603	3.49808e-39	2	NDUFC1
2.5111e-43	0.411551	0.379	0.191	4.24501e-39	2	C19orf48
3.95059e-43	0.439376	0.613	0.411	6.67847e-39	2	CCT2
4.91962e-43	0.344889	0.838	0.661	8.31662e-39	2	C19orf33
4.92961e-43	0.467921	0.629	0.421	8.33351e-39	2	BRI3BP
5.46378e-43	0.519348	0.799	0.66	9.23652e-39	2	MINOS1
6.03858e-43	0.393202	0.6	0.381	1.02082e-38	2	PIN4
6.75748e-43	0.473804	0.526	0.31	1.14235e-38	2	RNF43
1.21525e-42	0.429418	0.762	0.599	2.05439e-38	2	TXNDC17
1.23192e-42	0.393488	0.554	0.341	2.08257e-38	2	UQCC2
1.31163e-42	0.3879	0.425	0.23	2.21731e-38	2	NAP1L4
2.01569e-42	0.386087	0.849	0.642	3.40753e-38	2	GPRC5A
5.07925e-42	0.377101	0.511	0.3	8.58647e-38	2	ANAPC5
7.76791e-42	0.433957	0.57	0.357	1.31317e-37	2	CHCHD7
1.41758e-41	0.348271	0.337	0.161	2.39642e-37	2	CLN6
1.53154e-41	0.434934	0.778	0.599	2.58906e-37	2	TCEA1
1.56923e-41	0.486248	0.536	0.336	2.65278e-37	2	PPP1R14B
1.90173e-41	0.397474	0.567	0.365	3.21487e-37	2	LRRC59
2.34369e-41	0.450661	0.706	0.512	3.96201e-37	2	DDX46
2.45492e-41	0.36762	0.503	0.295	4.15004e-37	2	MRPS11
2.83137e-41	0.442219	0.598	0.396	4.78643e-37	2	POLE4
3.04896e-41	0.428086	0.302	0.141	5.15427e-37	2	CMSS1
3.29943e-41	0.448566	0.448	0.26	5.57768e-37	2	MRPS23
3.79416e-41	0.421789	0.794	0.638	6.41402e-37	2	MRP63
4.79919e-41	0.49182	0.604	0.403	8.11304e-37	2	RARRES3
5.71987e-41	0.3718	0.847	0.688	9.66945e-37	2	S100A13
6.03505e-41	0.402968	0.665	0.456	1.02023e-36	2	TIMM8B
1.05428e-40	0.416261	0.785	0.618	1.78226e-36	2	NDUFA2
1.25657e-40	0.331605	0.416	0.212	2.12423e-36	2	KLK8
1.29064e-40	0.284036	0.991	0.975	2.18183e-36	2	COX7C
1.29447e-40	0.426368	0.45	0.242	2.18829e-36	2	NT5E
1.30348e-40	0.393433	0.625	0.409	2.20354e-36	2	SMS
1.52175e-40	0.306426	0.314	0.146	2.57252e-36	2	SIGMAR1
1.59808e-40	0.555914	0.599	0.436	2.70156e-36	2	PSMD14
3.09973e-40	0.448886	0.475	0.276	5.24009e-36	2	FLNA
3.64551e-40	0.411803	0.403	0.217	6.16274e-36	2	LRRC8A
3.71972e-40	0.452781	0.64	0.433	6.28818e-36	2	ANKRD11
4.96606e-40	0.383704	0.326	0.154	8.39512e-36	2	SYT13
7.95931e-40	0.395285	0.908	0.775	1.34552e-35	2	BLOC1S1
1.02353e-39	0.418596	0.484	0.286	1.73027e-35	2	VPS35
1.67358e-39	0.408321	0.649	0.456	2.82918e-35	2	C11orf48
2.21429e-39	0.430095	0.762	0.595	3.74326e-35	2	RPS19BP1
3.42699e-39	0.344153	0.471	0.268	5.79333e-35	2	IRAK1
4.70036e-39	0.460717	0.358	0.186	7.94596e-35	2	AGPAT6
6.75156e-39	0.488283	0.679	0.519	1.14135e-34	2	HNRNPM
7.50095e-39	0.396972	0.835	0.689	1.26804e-34	2	APRT
8.21046e-39	0.429945	0.686	0.489	1.38798e-34	2	PHB
8.48527e-39	0.403853	0.414	0.232	1.43444e-34	2	SUPT16H
1.01106e-38	0.456357	0.658	0.457	1.7092e-34	2	RNF213
1.03738e-38	0.432647	0.771	0.592	1.75369e-34	2	C8orf59
1.40085e-38	0.442576	0.893	0.811	2.36813e-34	2	SOD1
1.42958e-38	0.408562	0.621	0.421	2.41671e-34	2	EIF4G1
3.02476e-38	0.406452	0.568	0.37	5.11336e-34	2	EMP2
3.13732e-38	0.307004	0.345	0.172	5.30364e-34	2	MAGOHB
3.94612e-38	0.351334	0.448	0.251	6.67092e-34	2	SLC9A3R1
4.32371e-38	0.315298	0.455	0.258	7.30924e-34	2	NUTF2
4.44653e-38	0.309697	0.378	0.198	7.51686e-34	2	COMMD4
5.65512e-38	0.411337	0.821	0.671	9.55999e-34	2	DYNLT1
1.65208e-37	0.36183	0.45	0.262	2.79284e-33	2	XPO1
2.54107e-37	0.372434	0.569	0.366	4.29569e-33	2	DHX15
2.57276e-37	0.61595	0.647	0.459	4.34925e-33	2	CKLF
2.70487e-37	0.324615	0.314	0.152	4.57259e-33	2	ALG8
3.14152e-37	0.407955	0.818	0.695	5.31074e-33	2	AURKAIP1
4.87627e-37	0.320398	0.338	0.169	8.24333e-33	2	FKBP10
6.36998e-37	0.534924	0.783	0.652	1.07684e-32	2	NDUFB1
6.42125e-37	0.366347	0.439	0.254	1.08551e-32	2	PTPMT1
6.47574e-37	0.465862	0.387	0.209	1.09472e-32	2	STEAP1
6.68267e-37	0.35438	0.429	0.229	1.12971e-32	2	MSLN
6.73979e-37	0.325296	0.957	0.882	1.13936e-32	2	PKM
7.82376e-37	0.350922	0.325	0.158	1.32261e-32	2	LAMA5
1.17604e-36	0.336356	0.408	0.22	1.9881e-32	2	PXN
1.20258e-36	0.400698	0.621	0.432	2.03296e-32	2	RDX
1.24936e-36	0.344946	0.503	0.303	2.11205e-32	2	ATP1B3
1.3818e-36	0.426115	0.369	0.2	2.33594e-32	2	MTAP
1.829e-36	0.310153	0.31	0.15	3.09192e-32	2	NR2F2
2.03916e-36	0.368903	0.581	0.398	3.44719e-32	2	PDAP1
2.04902e-36	0.39577	0.445	0.261	3.46386e-32	2	NARS
2.25071e-36	0.36674	0.556	0.358	3.80483e-32	2	TRAPPC2L
3.75954e-36	0.454874	0.528	0.319	6.35551e-32	2	ACSL5
7.11258e-36	0.343802	0.87	0.687	1.20238e-31	2	FAM3C
8.01449e-36	0.387523	0.485	0.301	1.35485e-31	2	BOLA3
1.2324e-35	0.391328	0.571	0.376	2.08338e-31	2	MCFD2
1.40401e-35	0.461831	0.799	0.677	2.37348e-31	2	SIVA1
1.44854e-35	0.356276	0.507	0.313	2.44875e-31	2	FAM136A
1.54475e-35	0.386445	0.489	0.299	2.6114e-31	2	CAPNS1
1.8393e-35	0.418661	0.446	0.262	3.10934e-31	2	LAMA3
2.12383e-35	0.348672	0.857	0.709	3.59034e-31	2	CALR
2.38913e-35	0.33734	0.471	0.283	4.03882e-31	2	SSRP1
2.4603e-35	0.358201	0.641	0.434	4.15914e-31	2	TMEM54
2.60753e-35	0.522288	0.704	0.563	4.40803e-31	2	MRPL14
5.44744e-35	0.389956	0.851	0.728	9.2089e-31	2	SET
6.82413e-35	0.429848	0.695	0.525	1.15362e-30	2	METAP2
1.11404e-34	0.476483	0.699	0.526	1.88329e-30	2	SLC39A4
1.37476e-34	0.394306	0.584	0.403	2.32403e-30	2	MRPS12
2.10307e-34	0.349415	0.676	0.489	3.55524e-30	2	ARPC5L
2.32417e-34	0.386446	0.752	0.593	3.92901e-30	2	NDUFAB1
3.40085e-34	0.351778	0.874	0.744	5.74913e-30	2	SLC25A3
3.66565e-34	0.347273	0.427	0.249	6.19679e-30	2	POP5
4.20537e-34	0.399072	0.678	0.495	7.10919e-30	2	NSA2
5.41014e-34	0.324469	0.965	0.913	9.14585e-30	2	TMBIM6
6.36026e-34	0.336993	0.435	0.249	1.0752e-29	2	GLG1
7.18995e-34	0.343764	0.784	0.616	1.21546e-29	2	CALM3
7.29842e-34	0.337458	0.405	0.229	1.2338e-29	2	2021-09-11
8.75996e-34	0.304123	0.382	0.208	1.48087e-29	2	ACLY
9.43934e-34	0.376453	0.309	0.158	1.59572e-29	2	AP3M2
1.03086e-33	0.383194	0.705	0.545	1.74267e-29	2	VPS29
1.04508e-33	0.401878	0.683	0.488	1.76672e-29	2	ORMDL2
1.30359e-33	0.40057	0.583	0.397	2.20372e-29	2	TIMM17B
1.45559e-33	0.469796	0.61	0.438	2.46067e-29	2	HP1BP3
2.05081e-33	0.338153	0.441	0.256	3.4669e-29	2	FAM83H
2.2593e-33	0.473063	0.673	0.503	3.81934e-29	2	DDX21
2.92605e-33	0.36126	0.798	0.65	4.94649e-29	2	COX17
2.97488e-33	0.396072	0.818	0.692	5.02904e-29	2	CYCS
3.15521e-33	0.362667	0.818	0.667	5.33388e-29	2	SYNGR2
3.27627e-33	0.306059	0.336	0.175	5.53854e-29	2	PROM2
4.36338e-33	0.366097	0.703	0.535	7.37629e-29	2	DEK
4.41858e-33	0.326191	0.393	0.218	7.4696e-29	2	TAP1
6.33197e-33	0.357447	0.878	0.816	1.07042e-28	2	COX8A
8.43426e-33	0.327044	0.414	0.245	1.42581e-28	2	POLD2
9.9422e-33	0.283913	0.34	0.173	1.68073e-28	2	PCDH7
1.00954e-32	0.492678	0.82	0.705	1.70663e-28	2	NDUFA13
1.24309e-32	0.531466	0.754	0.606	2.10144e-28	2	CKS1B
1.96809e-32	0.398072	0.815	0.707	3.32705e-28	2	HNRNPA3
2.14509e-32	0.339287	0.587	0.403	3.62628e-28	2	RNASEH2C
2.28953e-32	0.438785	0.488	0.316	3.87045e-28	2	AHI1
2.45091e-32	0.332968	0.511	0.326	4.14325e-28	2	MRPS5
2.99758e-32	0.369043	0.595	0.413	5.06741e-28	2	MRPS33
3.31768e-32	0.342488	0.55	0.362	5.60854e-28	2	RABL6
4.96029e-32	0.578076	0.474	0.311	8.38537e-28	2	PMEPA1
4.99276e-32	0.403914	0.416	0.251	8.44026e-28	2	POLE3
5.24965e-32	0.355665	0.46	0.279	8.87453e-28	2	SFN
5.28133e-32	0.381053	0.501	0.32	8.92808e-28	2	RSRC1
5.89e-32	0.354622	0.572	0.379	9.95705e-28	2	CWC15
7.03608e-32	0.267482	0.312	0.159	1.18945e-27	2	EXOSC8
7.90299e-32	0.388061	0.778	0.65	1.336e-27	2	MYEOV2
1.4138e-31	0.331594	0.681	0.503	2.39002e-27	2	AP2M1
2.10053e-31	0.325827	0.327	0.17	3.55095e-27	2	KLK7
2.5443e-31	0.317101	0.723	0.55	4.30114e-27	2	GSTO1
3.26043e-31	0.377188	0.677	0.493	5.51176e-27	2	GTF2H5
3.89953e-31	0.35131	0.687	0.501	6.59215e-27	2	CLTC
3.98992e-31	0.357508	0.91	0.819	6.74496e-27	2	PTGES3
4.05098e-31	0.421604	0.633	0.482	6.84818e-27	2	PSMB2
7.41123e-31	0.311586	0.353	0.194	1.25287e-26	2	MGMT
7.48252e-31	0.3192	0.736	0.553	1.26492e-26	2	SPTBN1
1.017e-30	0.34986	0.681	0.489	1.71924e-26	2	CTTN
1.11496e-30	0.380496	0.579	0.407	1.88484e-26	2	MRPL12
1.1295e-30	0.37751	0.438	0.273	1.90942e-26	2	WBP11
1.1675e-30	0.416783	0.749	0.597	1.97367e-26	2	LUC7L3
1.21901e-30	0.360161	0.546	0.364	2.06073e-26	2	LTBR
1.26951e-30	0.327188	0.339	0.183	2.1461e-26	2	GPR56
1.74032e-30	0.372004	0.54	0.365	2.94202e-26	2	GTF3C6
3.06603e-30	0.272843	0.341	0.178	5.18312e-26	2	B3GALT5
3.37046e-30	0.330409	0.486	0.308	5.69776e-26	2	CFDP1
3.69737e-30	0.444868	0.492	0.325	6.2504e-26	2	CHD4
3.72654e-30	0.283729	0.611	0.399	6.29971e-26	2	TMPRSS4
4.29663e-30	0.409669	0.537	0.369	7.26346e-26	2	MRPS10
4.71256e-30	0.258463	0.371	0.205	7.96658e-26	2	UBA1
5.77367e-30	0.33175	0.807	0.683	9.76039e-26	2	ATP5H
7.56261e-30	0.252914	0.352	0.192	1.27846e-25	2	CHMP1A
8.73361e-30	0.332807	0.915	0.797	1.47642e-25	2	P4HB
9.67916e-30	0.302047	0.398	0.232	1.63626e-25	2	DDX54
1.00776e-29	0.329926	0.57	0.393	1.70363e-25	2	HDGF
1.27157e-29	0.384635	0.585	0.415	2.14959e-25	2	FDPS
1.60399e-29	0.293162	0.32	0.17	2.71154e-25	2	CCDC137
1.61719e-29	0.323482	0.583	0.387	2.73386e-25	2	LASP1
2.13103e-29	0.40929	0.443	0.283	3.60251e-25	2	RFC1
2.13305e-29	0.335777	0.493	0.325	3.60593e-25	2	BUB3
4.35248e-29	0.340166	0.835	0.741	7.35786e-25	2	NEDD8
4.63945e-29	0.298024	0.393	0.23	7.84298e-25	2	SLC2A1
5.63849e-29	0.252555	0.345	0.188	9.53187e-25	2	SHMT2
7.774e-29	0.323403	0.462	0.291	1.31419e-24	2	SMARCA4
9.41835e-29	0.308642	0.57	0.378	1.59217e-24	2	CDH1
9.52065e-29	0.300819	0.406	0.243	1.60947e-24	2	ITGAE
9.53876e-29	0.28881	0.345	0.191	1.61253e-24	2	ITPRIPL2
1.06289e-28	0.279412	0.379	0.218	1.79682e-24	2	DKC1
1.13025e-28	0.333978	0.524	0.349	1.91069e-24	2	MRPL21
1.23178e-28	0.302268	0.616	0.431	2.08232e-24	2	PGAM1
1.43606e-28	0.254014	0.351	0.196	2.42766e-24	2	COA1
1.47387e-28	0.277954	0.394	0.232	2.49157e-24	2	PDZD11
1.47673e-28	0.25315	0.303	0.159	2.49642e-24	2	CNOT1
2.21964e-28	0.39909	0.603	0.438	3.7523e-24	2	SRSF10
2.57688e-28	0.258965	0.385	0.221	4.35622e-24	2	GANAB
2.93078e-28	0.33545	0.571	0.388	4.95449e-24	2	NAA38
3.21708e-28	0.42718	0.565	0.396	5.43848e-24	2	KLK11
3.45718e-28	0.320029	0.511	0.333	5.84437e-24	2	SNRNP70
3.57399e-28	0.292137	0.318	0.174	6.04183e-24	2	SLC7A1
3.62715e-28	0.30243	0.35	0.199	6.1317e-24	2	ZCCHC17
4.16086e-28	0.338262	0.453	0.284	7.03393e-24	2	BIK
5.06551e-28	0.309056	0.344	0.197	8.56325e-24	2	NFATC2IP
5.24712e-28	0.41749	0.579	0.418	8.87025e-24	2	CISD3
5.73377e-28	0.27547	0.314	0.17	9.69294e-24	2	DYNLL2
5.87817e-28	0.365356	0.758	0.628	9.93705e-24	2	NDUFA6
7.32384e-28	0.362647	0.446	0.286	1.23809e-23	2	ESF1
1.02085e-27	0.385129	0.469	0.289	1.72575e-23	2	RP11-462G2.1
1.14877e-27	0.384336	0.681	0.525	1.94199e-23	2	GNAS
1.67268e-27	0.342285	0.613	0.436	2.82767e-23	2	PGRMC1
1.69735e-27	0.352451	0.524	0.364	2.86938e-23	2	PSMC3
2.28356e-27	0.375585	0.555	0.381	3.86035e-23	2	SDC1
2.46695e-27	0.30938	0.394	0.237	4.17037e-23	2	TCTEX1D2
2.57661e-27	0.354604	0.531	0.36	4.35575e-23	2	EMC10
3.00669e-27	0.379921	0.464	0.305	5.08282e-23	2	NFE2L1
3.86973e-27	0.329092	0.457	0.298	6.54178e-23	2	PSMD1
4.12602e-27	0.288766	0.423	0.261	6.97503e-23	2	PSMG3
4.68449e-27	0.334897	0.9	0.83	7.91912e-23	2	ATP5G3
5.03668e-27	0.29143	0.364	0.213	8.51451e-23	2	TMEM18
6.97095e-27	0.368388	0.892	0.804	1.17844e-22	2	PPIB
8.10668e-27	0.297407	0.461	0.292	1.37043e-22	2	PSMD3
1.02906e-26	0.309372	0.824	0.698	1.73962e-22	2	CD59
1.15325e-26	0.260723	0.372	0.217	1.94957e-22	2	DAZAP1
1.20006e-26	0.329103	0.377	0.227	2.0287e-22	2	RP11-14N7.2
1.26408e-26	0.331514	0.826	0.697	2.13693e-22	2	BCAP31
1.27891e-26	0.268491	0.372	0.22	2.162e-22	2	TOMM40
1.40951e-26	0.293164	0.339	0.194	2.38278e-22	2	UCHL3
1.51509e-26	0.30551	0.804	0.664	2.56126e-22	2	ATP5B
3.2671e-26	0.315117	0.659	0.49	5.52304e-22	2	NDUFA3
3.39986e-26	0.277011	0.522	0.359	5.74746e-22	2	PSMB9
4.04546e-26	0.254421	0.374	0.219	6.83885e-22	2	PAFAH1B3
4.29636e-26	0.307015	0.354	0.208	7.26299e-22	2	WBP4
4.74831e-26	0.279129	0.441	0.28	8.02702e-22	2	VCL
5.39796e-26	0.324299	0.372	0.222	9.12525e-22	2	CBX1
6.27959e-26	0.302104	0.463	0.295	1.06156e-21	2	ARF3
6.369e-26	0.268823	0.886	0.807	1.07668e-21	2	NDUFS5
6.94386e-26	0.347519	0.557	0.402	1.17386e-21	2	RALBP1
8.3481e-26	0.261683	0.333	0.188	1.41125e-21	2	ENTPD6
8.60682e-26	0.310574	0.497	0.325	1.45498e-21	2	RCN1
9.09793e-26	0.259267	0.341	0.196	1.538e-21	2	FLNB
9.56403e-26	0.319385	0.624	0.465	1.6168e-21	2	BANF1
1.01793e-25	0.281136	0.447	0.284	1.7208e-21	2	GIPC1
1.024e-25	0.343629	0.648	0.491	1.73107e-21	2	POLR2F
1.12614e-25	0.342107	0.65	0.495	1.90375e-21	2	GTF2A2
1.217e-25	0.290525	0.363	0.215	2.05733e-21	2	PTPN11
1.32314e-25	0.30382	0.572	0.402	2.23676e-21	2	SNF8
1.35186e-25	0.457218	0.697	0.561	2.28531e-21	2	ISG15
1.38567e-25	0.333958	0.695	0.533	2.34247e-21	2	OCIAD1
1.51274e-25	0.324027	0.75	0.622	2.55728e-21	2	MRPL20
1.57083e-25	0.264383	0.307	0.166	2.65549e-21	2	CDA
1.57849e-25	0.315848	0.388	0.235	2.66843e-21	2	HSPG2
2.23794e-25	0.38147	0.412	0.249	3.78324e-21	2	COL17A1
2.33837e-25	0.363371	0.956	0.833	3.95301e-21	2	EPCAM
2.34778e-25	0.288282	0.433	0.272	3.96892e-21	2	MTHFD2
2.3578e-25	0.261526	0.366	0.215	3.98586e-21	2	CORO1C
2.41777e-25	0.376028	0.681	0.532	4.08723e-21	2	PRDX4
3.22629e-25	0.302249	0.862	0.782	5.45404e-21	2	TMEM258
3.35363e-25	0.265387	0.358	0.211	5.66931e-21	2	RUVBL2
4.19001e-25	0.300155	0.565	0.395	7.08322e-21	2	BCL2L1
4.60923e-25	0.286403	0.437	0.275	7.79191e-21	2	EIF3B
4.75908e-25	0.408779	0.681	0.539	8.04522e-21	2	TALDO1
4.86382e-25	0.275604	0.423	0.268	8.22228e-21	2	LARS
6.43711e-25	0.330724	0.938	0.883	1.08819e-20	2	RPL36A
7.9269e-25	0.303501	0.463	0.307	1.34004e-20	2	MRPL17
1.07285e-24	0.263825	0.406	0.251	1.81365e-20	2	POLR3K
1.21113e-24	0.374292	0.834	0.722	2.04742e-20	2	ERP29
1.60199e-24	0.308245	0.522	0.368	2.70816e-20	2	HINT2
1.82421e-24	0.295115	0.949	0.879	3.08382e-20	2	DSTN
2.01382e-24	0.361552	0.743	0.591	3.40436e-20	2	EI24
2.2874e-24	0.312415	0.369	0.223	3.86684e-20	2	ALDH2
2.46389e-24	0.314682	0.479	0.319	4.16521e-20	2	LLGL2
2.54695e-24	0.339863	0.668	0.514	4.30561e-20	2	RBMX
2.59783e-24	0.296089	0.406	0.256	4.39162e-20	2	NOLC1
4.23075e-24	0.333688	0.351	0.208	7.15208e-20	2	SLC25A37
5.54201e-24	0.277483	0.396	0.246	9.36876e-20	2	TARS
5.71771e-24	0.278019	0.374	0.229	9.6658e-20	2	PCDH1
8.03978e-24	0.396804	0.556	0.415	1.35913e-19	2	PTMS
8.12643e-24	0.251273	0.305	0.173	1.37377e-19	2	ENDOD1
8.23584e-24	0.316657	0.698	0.548	1.39227e-19	2	BUD31
8.53299e-24	0.262468	0.886	0.746	1.4425e-19	2	SMIM22
8.62453e-24	0.259917	0.33	0.19	1.45798e-19	2	MAP4K4
9.1108e-24	0.307924	0.652	0.497	1.54018e-19	2	COX16
9.13663e-24	0.272871	0.341	0.202	1.54455e-19	2	DDX27
1.07192e-23	0.28434	0.372	0.225	1.81208e-19	2	MYH14
1.15689e-23	0.347463	0.475	0.327	1.95573e-19	2	FKBP3
1.25742e-23	0.33261	0.82	0.693	2.12566e-19	2	SPATS2L
1.28182e-23	0.295582	0.426	0.275	2.16692e-19	2	RBBP4
1.33317e-23	0.266752	0.421	0.264	2.25372e-19	2	ANKLE2
1.49911e-23	0.281922	0.911	0.869	2.53424e-19	2	SUMO2
1.58055e-23	0.449689	0.646	0.509	2.67192e-19	2	SRRM1
1.71584e-23	0.308404	0.735	0.601	2.90063e-19	2	SEC11A
1.84487e-23	0.276081	0.742	0.591	3.11875e-19	2	ROMO1
1.87197e-23	0.330643	0.625	0.469	3.16457e-19	2	EIF3J
2.06189e-23	0.303897	0.479	0.316	3.48563e-19	2	B4GALT1
2.06789e-23	0.287542	0.642	0.478	3.49577e-19	2	SNRPD3
2.8093e-23	0.282711	0.473	0.315	4.74912e-19	2	MRPL11
2.94359e-23	0.261756	0.528	0.364	4.97614e-19	2	PHB2
3.08276e-23	0.379297	0.473	0.321	5.2114e-19	2	SCD
3.65966e-23	0.340541	0.404	0.257	6.18665e-19	2	HSBP1L1
3.94572e-23	0.303496	0.393	0.248	6.67025e-19	2	POLR2J3
4.08376e-23	0.263807	0.501	0.337	6.90359e-19	2	LARP1
4.23499e-23	0.318608	0.603	0.45	7.15925e-19	2	FBL
4.88791e-23	0.270772	0.392	0.244	8.26301e-19	2	RIF1
4.96787e-23	0.307626	0.468	0.31	8.39818e-19	2	PARP14
5.6144e-23	0.300508	0.462	0.308	9.49115e-19	2	TMOD3
5.66794e-23	0.312944	0.516	0.358	9.58165e-19	2	PTPLAD1
5.76218e-23	0.283839	0.494	0.333	9.74096e-19	2	DRAP1
5.94678e-23	0.360351	0.424	0.285	1.0053e-18	2	SLC20A2
6.02328e-23	0.265015	0.426	0.273	1.01824e-18	2	DIAPH1
6.75209e-23	0.252895	0.966	0.92	1.14144e-18	2	YWHAZ
7.43544e-23	0.271726	0.563	0.398	1.25696e-18	2	VCP
7.99457e-23	0.265421	0.563	0.399	1.35148e-18	2	MRPS7
8.63906e-23	0.30263	0.526	0.367	1.46043e-18	2	NBL1
9.19102e-23	0.299087	0.682	0.523	1.55374e-18	2	PDIA4
9.25483e-23	0.310132	0.565	0.408	1.56453e-18	2	C11orf83
9.36072e-23	0.275846	0.522	0.359	1.58243e-18	2	SUDS3
9.85586e-23	0.373902	0.571	0.427	1.66613e-18	2	DUT
1.18705e-22	0.265459	0.459	0.283	2.00671e-18	2	GABRP
1.24545e-22	0.256624	0.383	0.241	2.10544e-18	2	UPF3A
1.33701e-22	0.338108	0.909	0.792	2.26021e-18	2	AGR2
1.45506e-22	0.252968	0.499	0.337	2.45977e-18	2	CTNNAL1
1.54947e-22	0.255172	0.528	0.365	2.61939e-18	2	PCMT1
1.62509e-22	0.26327	0.445	0.293	2.74722e-18	2	PSMD12
1.69648e-22	0.293704	0.794	0.688	2.8679e-18	2	NDUFB10
2.09889e-22	0.264928	0.369	0.229	3.54817e-18	2	CLPTM1L
2.32112e-22	0.289128	0.773	0.642	3.92385e-18	2	POLR2K
2.56176e-22	0.252924	0.353	0.215	4.33066e-18	2	BCAP29
2.65434e-22	0.287305	0.641	0.485	4.48716e-18	2	CCT5
3.33183e-22	0.254237	0.387	0.244	5.63246e-18	2	SLC38A1
3.85e-22	0.302806	0.455	0.306	6.50843e-18	2	SMUG1
4.28067e-22	0.358886	0.443	0.296	7.23647e-18	2	STEAP2
4.86785e-22	0.270717	0.394	0.253	8.2291e-18	2	EMG1
5.65787e-22	0.31237	0.483	0.335	9.56462e-18	2	SMC3
7.53523e-22	0.338211	0.429	0.28	1.27383e-17	2	LY6K
1.4778e-21	0.257712	0.335	0.203	2.49823e-17	2	UPF3B
1.56495e-21	0.280961	0.728	0.586	2.64554e-17	2	PSMA1
1.84443e-21	0.30545	0.786	0.649	3.11801e-17	2	CNPY2
2.06867e-21	0.25447	0.479	0.324	3.49709e-17	2	MRPS35
2.0864e-21	0.291183	0.5	0.344	3.52705e-17	2	SLK
2.44914e-21	0.282719	0.531	0.377	4.14027e-17	2	PPM1G
2.7073e-21	0.293656	0.817	0.683	4.5767e-17	2	NQO1
3.1458e-21	0.253926	0.517	0.365	5.31798e-17	2	NAA10
3.248e-21	0.27812	0.665	0.524	5.49074e-17	2	H2AFJ
3.31354e-21	0.270766	0.844	0.732	5.60153e-17	2	PPA1
3.87636e-21	0.270818	0.342	0.211	6.55298e-17	2	TMA16
3.89791e-21	0.253866	0.429	0.285	6.58942e-17	2	CDK4
4.85619e-21	0.256317	0.892	0.769	8.20939e-17	2	VMP1
4.87019e-21	0.254498	0.453	0.305	8.23305e-17	2	SFT2D2
5.97842e-21	0.278961	0.413	0.273	1.01065e-16	2	TCEAL4
6.6444e-21	0.252665	0.998	0.998	1.12324e-16	2	RPS28
9.10222e-21	0.262257	0.404	0.261	1.53873e-16	2	UBALD2
9.34584e-21	0.2779	0.499	0.347	1.57991e-16	2	PDXK
1.12018e-20	0.28476	0.715	0.575	1.89366e-16	2	ACP1
1.14762e-20	0.31021	0.676	0.531	1.94005e-16	2	EIF5A
1.33297e-20	0.29193	0.865	0.799	2.25338e-16	2	TPM3
1.36138e-20	0.269879	0.603	0.457	2.30142e-16	2	PSMC5
1.39065e-20	0.272386	0.527	0.378	2.35089e-16	2	ECHS1
1.58011e-20	0.26559	0.324	0.191	2.67118e-16	2	FUOM
1.91478e-20	0.253743	0.812	0.674	3.23694e-16	2	NDUFA1
1.96261e-20	0.285617	0.764	0.618	3.31779e-16	2	LSR
2.01051e-20	0.310797	0.591	0.444	3.39876e-16	2	DERL1
2.39119e-20	0.253572	0.38	0.247	4.0423e-16	2	STARD7
2.67054e-20	0.366448	0.765	0.674	4.51454e-16	2	SERBP1
3.18914e-20	0.315841	0.859	0.766	5.39125e-16	2	CANX
4.13829e-20	0.273583	0.678	0.534	6.99578e-16	2	POLR2H
4.52622e-20	0.25081	0.374	0.239	7.65157e-16	2	GLRX3
4.80707e-20	0.308408	0.739	0.615	8.12635e-16	2	TNFRSF12A
6.16065e-20	0.283273	0.553	0.405	1.04146e-15	2	SAR1A
6.22598e-20	0.301931	0.602	0.456	1.0525e-15	2	AK1
6.44135e-20	0.290013	0.936	0.864	1.08891e-15	2	MDK
6.70166e-20	0.252795	0.414	0.272	1.13291e-15	2	NCOR2
7.43125e-20	0.259776	0.58	0.428	1.25625e-15	2	HNRNPR
8.05762e-20	0.278279	0.531	0.378	1.36214e-15	2	SRCAP
8.43954e-20	0.274635	0.72	0.585	1.4267e-15	2	SF3B5
1.08025e-19	0.25924	0.804	0.688	1.82616e-15	2	NDUFB7
1.16681e-19	0.264008	0.43	0.292	1.97249e-15	2	PDLIM7
1.66156e-19	0.272905	0.81	0.713	2.80887e-15	2	PARK7
1.8313e-19	0.351021	0.744	0.624	3.09581e-15	2	PLA2G16
2.62625e-19	0.258937	0.46	0.317	4.43967e-15	2	MRPL15
3.63761e-19	0.305825	0.435	0.303	6.14937e-15	2	PFDN1
3.72066e-19	0.264872	0.701	0.571	6.28977e-15	2	NDUFS8
4.53827e-19	0.270852	0.602	0.455	7.67194e-15	2	ZCRB1
5.54861e-19	0.272611	0.506	0.362	9.37992e-15	2	SEC61A1
5.96242e-19	0.250681	0.322	0.2	1.00795e-14	2	MFI2
7.10586e-19	0.258774	0.476	0.337	1.20125e-14	2	MRPS18C
1.02104e-18	0.26799	0.349	0.226	1.72608e-14	2	SLC1A5
1.10141e-18	0.338969	0.308	0.198	1.86193e-14	2	HGSNAT
1.25804e-18	0.277784	0.52	0.381	2.12672e-14	2	SMAGP
1.64892e-18	0.282849	0.781	0.674	2.78751e-14	2	NDUFB8.1
2.32166e-18	0.265971	0.576	0.435	3.92477e-14	2	GTF3A
2.7399e-18	0.250404	0.511	0.371	4.63179e-14	2	ERGIC2
3.20812e-18	0.279911	0.723	0.592	5.42332e-14	2	TECR
3.66954e-18	0.30483	0.462	0.333	6.20335e-14	2	TMEM160
4.12473e-18	0.31192	0.862	0.791	6.97286e-14	2	TMED2
4.1605e-18	0.290783	0.665	0.539	7.03332e-14	2	PHLDA1
4.81327e-18	0.256774	0.783	0.662	8.13683e-14	2	PLP2
5.98998e-18	0.327413	0.319	0.206	1.01261e-13	2	CDC5L
6.36573e-18	0.259014	0.584	0.441	1.07613e-13	2	HNRNPD
7.54649e-18	0.506898	0.707	0.611	1.27573e-13	2	TPM1
9.43578e-18	0.250279	0.634	0.491	1.59512e-13	2	CISD2
1.45896e-17	0.255392	0.591	0.45	2.46637e-13	2	MYH9
1.88825e-17	0.509296	0.763	0.704	3.19208e-13	2	SON
2.20444e-17	0.352603	0.761	0.648	3.7266e-13	2	RRBP1
2.44783e-17	0.2609	0.419	0.292	4.13806e-13	2	NPM3
3.57776e-17	0.258027	0.605	0.474	6.0482e-13	2	UBE2N
3.73043e-17	0.347862	0.871	0.788	6.30629e-13	2	SEC62
5.20416e-17	0.270692	0.417	0.29	8.79764e-13	2	COX19
5.88476e-17	0.264644	0.787	0.688	9.94819e-13	2	TCEB1
1.12682e-16	0.277197	0.597	0.458	1.9049e-12	2	THOC2
1.38494e-16	0.317013	0.575	0.45	2.34124e-12	2	MAT2A
1.76877e-16	0.298366	0.657	0.549	2.99011e-12	2	SNRPB2
3.04029e-16	0.254526	0.77	0.643	5.13962e-12	2	TM9SF3
6.24077e-16	0.264942	0.613	0.481	1.055e-11	2	ARHGAP18
9.1923e-16	0.293521	0.674	0.575	1.55396e-11	2	PSMB6
1.09627e-15	0.252016	0.571	0.437	1.85324e-11	2	PNN
1.64081e-15	0.257841	0.621	0.495	2.77379e-11	2	ADRM1
2.49592e-15	0.263649	0.358	0.242	4.21935e-11	2	KAT6A
5.63376e-15	0.258009	0.801	0.687	9.52388e-11	2	SSR3
7.41321e-15	0.275473	0.539	0.417	1.2532e-10	2	TCF25
9.21781e-15	0.266245	0.378	0.268	1.55827e-10	2	WWTR1
9.42393e-15	0.292863	0.5	0.375	1.59312e-10	2	PLXNB2
1.22876e-14	0.35373	0.48	0.37	2.07721e-10	2	SMIM19
1.76124e-14	0.314684	0.515	0.409	2.97738e-10	2	PSMC1
4.78876e-14	0.268857	0.906	0.83	8.0954e-10	2	MTDH
1.26033e-12	0.251924	0.711	0.627	2.13059e-08	2	CYC1
1.56923e-12	0.2603	0.624	0.524	2.65278e-08	2	AIMP1
1.95574e-12	0.317429	0.535	0.426	3.30618e-08	2	SVIP
2.88777e-12	0.313959	0.335	0.236	4.88178e-08	2	S100A2
1.1459e-11	0.319431	0.616	0.541	1.93715e-07	2	C17orf89
5.115e-10	0.386078	0.413	0.341	8.64691e-06	2	HOOK3
2.0968e-08	0.294543	0.707	0.687	0.000354465	2	C4orf48
3.07177e-06	0.285482	0.337	0.272	0.0519282	2	SARS
4.45603e-282	1.76663	0.735	0.24	7.53292e-278	3	EGLN3
1.46705e-278	2.12717	0.877	0.361	2.48005e-274	3	CP
5.24406e-241	2.08401	0.809	0.324	8.86508e-237	3	TFF2
4.81142e-225	1.34543	0.993	0.922	8.13371e-221	3	HSPB1
2.84122e-219	1.26387	0.831	0.35	4.80308e-215	3	SELM
2.65859e-214	0.938219	1	0.997	4.49435e-210	3	FTH1
6.08098e-197	1.15333	0.957	0.761	1.02799e-192	3	TMEM59
2.16924e-192	1.67815	0.806	0.431	3.66711e-188	3	NDRG1
4.08652e-188	0.70099	1	1	6.90826e-184	3	RPS27
2.39687e-175	1.02358	0.962	0.783	4.05191e-171	3	TAGLN2
3.89992e-175	1.69014	0.448	0.106	6.59282e-171	3	IGFBP3
1.75205e-164	1.17346	0.677	0.275	2.96184e-160	3	AGR3
5.09942e-150	2.23105	0.53	0.18	8.62057e-146	3	TFF1
4.52139e-147	1.37896	0.967	0.889	7.64341e-143	3	S100A4
5.47007e-147	1.57709	0.91	0.719	9.24716e-143	3	ATP1B1
5.36896e-146	1.04828	0.828	0.415	9.07623e-142	3	RPS4Y1
2.18976e-144	0.895637	0.364	0.079	3.70178e-140	3	SCGB2A1
6.70174e-136	0.844376	0.797	0.396	1.13293e-131	3	SLPI
8.47824e-134	0.962279	0.879	0.625	1.43325e-129	3	C1orf43
2.49381e-127	1.06699	0.853	0.609	4.21579e-123	3	CIRBP
2.49502e-126	0.824549	0.971	0.919	4.21783e-122	3	ALDOA
2.91628e-122	0.994799	0.936	0.798	4.92997e-118	3	EIF4A2
4.57032e-121	0.803064	0.953	0.824	7.72612e-117	3	GPX4
1.99239e-120	0.88853	0.861	0.367	3.36813e-116	3	IGF2
2.46688e-120	0.966653	0.919	0.764	4.17027e-116	3	AGPAT2
2.40264e-117	0.56161	0.997	0.992	4.06166e-113	3	RPL15
1.72616e-114	0.810878	0.581	0.241	2.91807e-110	3	FAM3B
1.54877e-110	1.65524	0.569	0.263	2.6182e-106	3	ANKRD36C
2.93287e-110	0.778961	0.61	0.26	4.95802e-106	3	DEPTOR
2.89695e-108	0.718586	0.923	0.773	4.89729e-104	3	JTB
5.72461e-108	0.848448	0.686	0.351	9.67745e-104	3	ITM2C
1.07087e-107	0.879398	0.765	0.467	1.81031e-103	3	SMIM14
1.31907e-107	0.527282	0.996	0.981	2.22989e-103	3	RPL24
5.42963e-107	1.03805	0.377	0.112	9.17879e-103	3	TMEM45A
2.01232e-106	0.815311	0.783	0.493	3.40183e-102	3	HAX1
1.8445e-105	0.994561	0.648	0.348	3.11813e-101	3	SERINC2
8.13236e-105	0.827452	0.869	0.681	1.37477e-100	3	C4orf3
8.44932e-105	0.475126	0.999	0.998	1.42836e-100	3	RPL8
9.07808e-102	0.826626	0.492	0.198	1.53465e-97	3	ANG
4.20934e-101	0.985492	0.924	0.826	7.11588e-97	3	LGALS3
8.59397e-99	0.908671	0.617	0.282	1.45281e-94	3	RARRES2
3.42471e-96	0.746571	0.74	0.402	5.78947e-92	3	GLUL
7.1978e-96	0.935648	0.628	0.333	1.21679e-91	3	EFNA1
9.28228e-96	0.851298	0.851	0.597	1.56917e-91	3	CACYBP
1.78626e-95	0.735436	0.73	0.416	3.01967e-91	3	CRIP2
5.77282e-94	0.586827	0.993	0.97	9.75895e-90	3	EEF1D
1.51219e-93	1.02347	0.767	0.444	2.55636e-89	3	GDF15
7.56106e-91	0.779387	0.732	0.436	1.2782e-86	3	SH3YL1
7.2266e-85	0.602793	0.362	0.121	1.22166e-80	3	TCEA3
1.05778e-84	0.721179	0.719	0.462	1.78818e-80	3	APH1A
2.0427e-84	0.838822	0.637	0.361	3.45319e-80	3	UGDH
3.42031e-83	1.1916	0.49	0.243	5.78204e-79	3	SLC6A8
7.27314e-83	0.494203	0.981	0.952	1.22952e-78	3	OAZ1
1.13738e-80	0.388319	0.999	0.998	1.92274e-76	3	RPS15
2.07625e-80	0.692712	0.772	0.524	3.50989e-76	3	SYF2
2.70771e-79	0.760547	0.635	0.375	4.57738e-75	3	RHBDD2
3.98872e-79	0.930668	0.583	0.308	6.74294e-75	3	HIST1H1C
2.3117e-77	0.857599	0.757	0.524	3.90793e-73	3	TSC22D1
3.36796e-77	0.613057	0.635	0.304	5.69354e-73	3	PBX1
5.66138e-77	0.692394	0.802	0.568	9.57056e-73	3	NOSIP
1.04639e-76	0.646535	0.98	0.882	1.76893e-72	3	TM4SF1
6.26581e-76	0.777561	0.881	0.603	1.05924e-71	3	JUN
2.31182e-75	0.598244	0.406	0.165	3.90814e-71	3	LIMCH1
4.01317e-75	0.643625	0.856	0.656	6.78427e-71	3	UFC1
3.4362e-74	0.598382	0.922	0.796	5.8089e-70	3	ATP6V1G1
4.23339e-74	0.660823	0.729	0.484	7.15655e-70	3	PCNP
4.43327e-74	0.646918	0.87	0.719	7.49444e-70	3	MORF4L1
8.734e-74	0.567343	0.344	0.123	1.47648e-69	3	EMX2
9.33156e-74	0.473981	0.995	0.992	1.5775e-69	3	RPL3
1.48197e-73	0.305124	0.826	0.342	2.50526e-69	3	MEG3
6.65082e-73	0.731177	0.721	0.482	1.12432e-68	3	RAB11FIP1
5.63639e-72	0.672964	0.768	0.547	9.52831e-68	3	UBXN1
7.57632e-72	0.670141	0.825	0.605	1.28078e-67	3	PPIG
5.87492e-71	0.748655	0.791	0.551	9.93156e-67	3	CLDN10
7.39155e-71	0.587456	0.847	0.628	1.24954e-66	3	TAX1BP1
1.56075e-69	0.436569	0.995	0.995	2.63845e-65	3	RPL26
1.89443e-69	0.524057	0.952	0.861	3.20253e-65	3	PPDPF
2.64242e-69	0.697565	0.838	0.672	4.46701e-65	3	PTTG1IP
1.10022e-66	0.657098	0.903	0.749	1.85992e-62	3	ELF3
1.20022e-66	0.609476	0.864	0.686	2.02898e-62	3	SRI
4.74407e-66	0.648852	0.882	0.734	8.01986e-62	3	LAPTM4A
1.80077e-65	0.529091	0.422	0.18	3.04421e-61	3	FIBCD1
3.35681e-65	0.587807	0.928	0.813	5.67469e-61	3	SKP1
1.69487e-64	0.592003	0.824	0.645	2.86517e-60	3	VAPA
2.3517e-64	0.503019	0.972	0.91	3.97554e-60	3	EEF1B2
6.29653e-64	0.520866	0.63	0.317	1.06443e-59	3	ALDH1A1
1.17637e-63	0.646422	0.753	0.546	1.98866e-59	3	CNBP
3.82991e-63	0.555171	0.427	0.195	6.47446e-59	3	ZG16B
5.06761e-63	0.617064	0.818	0.604	8.56679e-59	3	TAF7
7.01766e-62	0.561589	0.363	0.148	1.18634e-57	3	ARRDC3
1.3389e-61	0.575883	0.443	0.214	2.26341e-57	3	SPAG16
4.16989e-61	0.571478	0.841	0.669	7.0492e-57	3	BRK1
1.31931e-60	0.549596	0.53	0.282	2.23029e-56	3	CREG1
2.30284e-59	0.530856	0.803	0.529	3.89296e-55	3	XBP1
2.18964e-58	0.559301	0.681	0.433	3.70158e-54	3	TSPAN13
2.20943e-58	0.839122	0.483	0.257	3.73504e-54	3	KLK1
2.25115e-58	0.595687	0.859	0.723	3.80558e-54	3	LRRFIP1
7.43385e-58	0.500826	0.539	0.273	1.25669e-53	3	GAMT
1.18738e-57	0.599022	0.657	0.441	2.00727e-53	3	WHSC1L1
7.43046e-57	0.63611	0.66	0.438	1.25612e-52	3	TOR1AIP2
7.657e-57	0.515359	0.81	0.601	1.29442e-52	3	CKS1B
2.98592e-56	0.6714	0.504	0.271	5.0477e-52	3	ADM
3.30514e-56	0.644275	0.526	0.291	5.58735e-52	3	PODXL
1.43384e-55	0.526974	0.935	0.828	2.4239e-51	3	MIF
1.6706e-54	0.633063	0.514	0.279	2.82414e-50	3	DNAJB4
3.43579e-54	0.582751	0.841	0.589	5.8082e-50	3	FOS
4.32953e-54	0.6985	0.53	0.296	7.31907e-50	3	INSR
1.10937e-53	0.590508	0.678	0.46	1.87539e-49	3	ASH1L
1.52013e-53	0.564772	0.496	0.27	2.56978e-49	3	CAPS
1.88565e-53	0.543259	0.516	0.276	3.18769e-49	3	TLE4
2.38236e-53	0.482719	0.945	0.868	4.02738e-49	3	EEF2
1.76484e-52	0.556023	0.836	0.696	2.98346e-48	3	TSTD1
2.77199e-52	0.633486	0.739	0.58	4.68605e-48	3	TMBIM1
5.26354e-52	0.296506	1	0.997	8.89802e-48	3	RPL11
9.42024e-52	0.450538	0.926	0.789	1.59249e-47	3	BTG1
1.02138e-51	0.556666	0.815	0.659	1.72665e-47	3	PRDX5
6.35026e-51	0.589086	0.561	0.364	1.07351e-46	3	BAG1
2.77167e-50	0.294284	0.997	0.994	4.68551e-46	3	RPL9
4.24372e-50	0.552044	0.522	0.299	7.174e-46	3	HIST1H2AC
6.41428e-50	0.517496	0.736	0.526	1.08433e-45	3	MPC2
1.06136e-49	0.46998	0.516	0.287	1.79423e-45	3	UAP1
1.67392e-49	0.469843	0.551	0.322	2.82976e-45	3	MARCKS
2.10649e-49	0.607315	0.761	0.561	3.56102e-45	3	CHCHD10
3.33442e-49	0.294335	0.998	0.997	5.63684e-45	3	RPL21
1.04666e-48	0.504778	0.935	0.829	1.76937e-44	3	LMNA
1.75277e-48	0.851485	0.701	0.572	2.96306e-44	3	ERO1L
2.97994e-48	0.529025	0.78	0.593	5.0376e-44	3	ZC3H15
8.66871e-48	0.498485	0.466	0.261	1.46544e-43	3	PLEKHA3
1.69742e-47	0.521057	0.791	0.563	2.86949e-43	3	SYT8
1.91845e-47	0.597595	0.925	0.885	3.24315e-43	3	LDHA
2.64014e-47	0.665466	0.738	0.501	4.46316e-43	3	ATF3
2.87552e-47	0.593485	0.449	0.249	4.86106e-43	3	FAM13A
3.31235e-47	0.484375	0.78	0.571	5.59952e-43	3	PSMD4
4.00339e-47	0.658141	0.667	0.491	6.76773e-43	3	C6orf48
4.3312e-47	0.428313	0.329	0.146	7.32189e-43	3	KLHL24
1.45135e-46	0.53445	0.48	0.277	2.45351e-42	3	TAX1BP3
1.54273e-46	0.524744	0.408	0.207	2.60799e-42	3	HIST1H2BD
1.98331e-46	0.466837	0.93	0.867	3.35279e-42	3	ITM2B
2.1988e-46	0.520334	0.571	0.372	3.71706e-42	3	ADIPOR1
2.50803e-46	0.406995	0.51	0.265	4.23983e-42	3	FBXO2
2.6877e-46	0.371128	0.999	0.995	4.54355e-42	3	MALAT1
3.0169e-46	0.686506	0.84	0.771	5.10007e-42	3	PGK1
3.59622e-46	0.47182	0.867	0.72	6.07941e-42	3	TMCO1
3.99631e-46	0.492923	0.418	0.222	6.75576e-42	3	ZNF622
5.04349e-46	0.584115	0.558	0.365	8.52601e-42	3	TROVE2
1.09863e-45	0.498011	0.803	0.643	1.85723e-41	3	PRDX6
1.38317e-45	0.528971	0.645	0.458	2.33825e-41	3	SBDS
1.67191e-45	0.693718	0.512	0.314	2.82636e-41	3	TINAGL1
1.83332e-45	0.519768	0.542	0.336	3.09922e-41	3	VGLL4
2.09853e-45	0.486442	0.423	0.227	3.54756e-41	3	RAB34
4.35364e-45	0.466393	0.943	0.852	7.35983e-41	3	SERP1
5.61374e-45	0.348148	0.995	0.981	9.49003e-41	3	RPL14
6.00171e-45	0.494669	0.945	0.803	1.01459e-40	3	SPINK1
1.56486e-44	0.534274	0.539	0.317	2.6454e-40	3	GADD45B
2.24408e-44	0.50304	0.35	0.167	3.79362e-40	3	PLOD2
2.63187e-44	0.490808	0.842	0.703	4.44917e-40	3	PFDN2
5.82003e-44	0.556569	0.664	0.467	9.83877e-40	3	TFPI
1.27965e-43	0.53398	0.683	0.447	2.16325e-39	3	KLF4
1.6235e-43	0.491265	0.712	0.526	2.74453e-39	3	MAP3K13
2.95649e-43	0.3383	0.993	0.982	4.99795e-39	3	RPL10A
3.70126e-43	0.478142	0.451	0.255	6.25697e-39	3	VAMP2
4.45607e-43	0.499235	0.608	0.408	7.53299e-39	3	ALKBH7
4.48531e-43	0.462458	0.917	0.813	7.58241e-39	3	EIF3E
5.40753e-43	0.44378	0.426	0.224	9.14144e-39	3	HOMER3
6.89881e-43	0.42941	0.371	0.183	1.16624e-38	3	SESTD1
2.7064e-42	0.449086	0.909	0.807	4.57517e-38	3	EIF3H
5.76342e-42	0.496002	0.618	0.416	9.74306e-38	3	PNKD
8.40782e-42	0.491163	0.831	0.666	1.42134e-37	3	GLTSCR2
1.30559e-41	0.501207	0.769	0.589	2.2071e-37	3	COX7A2L
1.46305e-41	0.47876	0.823	0.658	2.47329e-37	3	DNAJB1
2.00877e-41	0.688331	0.592	0.386	3.39583e-37	3	C15orf48
2.59263e-41	0.486775	0.626	0.413	4.38283e-37	3	HIST1H2BK
3.38204e-41	0.623231	0.536	0.352	5.71734e-37	3	FUNDC2
5.71127e-41	0.459274	0.638	0.439	9.6549e-37	3	PMVK
6.39959e-41	0.468626	0.343	0.166	1.08185e-36	3	SORBS2
8.76868e-41	0.561158	0.874	0.746	1.48234e-36	3	SQSTM1
8.90771e-41	0.515057	0.618	0.424	1.50585e-36	3	BACE2
1.05214e-40	0.549354	0.534	0.33	1.77864e-36	3	ANKRD37
1.17925e-40	0.542336	0.443	0.26	1.99352e-36	3	DNAJB2
1.4171e-40	0.505991	0.81	0.681	2.39561e-36	3	MARCKSL1
1.77979e-40	0.526433	0.569	0.38	3.00873e-36	3	EIF1B
2.53223e-40	0.43701	0.355	0.179	4.28074e-36	3	NOTCH2NL
9.75852e-40	0.502421	0.722	0.561	1.64968e-35	3	PAPOLA
1.97734e-39	0.451094	0.48	0.292	3.34269e-35	3	PPP1R11
3.49547e-39	0.474224	0.731	0.559	5.9091e-35	3	RAB13
5.40103e-39	0.434709	0.479	0.287	9.13044e-35	3	DRAM2
6.67853e-39	0.431461	0.376	0.197	1.12901e-34	3	COBLL1
7.38576e-39	0.482058	0.79	0.652	1.24856e-34	3	C11orf58
9.53956e-39	0.478277	0.694	0.53	1.61266e-34	3	CHMP5
1.47723e-38	0.424825	0.874	0.738	2.49726e-34	3	SUMO1
1.82508e-38	0.410475	0.338	0.168	3.08529e-34	3	MYO1B
2.11466e-38	0.469212	0.588	0.395	3.57483e-34	3	MRPS14
3.30174e-38	0.424061	0.337	0.17	5.58158e-34	3	CRBN
3.36559e-38	0.449916	0.413	0.226	5.68953e-34	3	STK17A
5.05376e-38	0.446903	0.594	0.399	8.54339e-34	3	UBE2E3
5.6629e-38	0.429868	0.837	0.685	9.57313e-34	3	C19orf10
1.06542e-37	0.534576	0.628	0.462	1.80109e-33	3	GS1-251I9.4
1.28163e-37	1.09044	0.602	0.416	2.1666e-33	3	S100P
1.55943e-37	0.342247	0.986	0.936	2.63622e-33	3	HSP90AB1
1.60193e-37	0.443782	0.412	0.23	2.70806e-33	3	CKB
3.20197e-37	0.385561	0.316	0.152	5.41292e-33	3	HOMER2
3.51767e-37	0.364385	0.498	0.271	5.94662e-33	3	SLC38A11
4.3287e-37	0.427779	0.315	0.153	7.31767e-33	3	PDLIM4
4.82079e-37	0.473103	0.583	0.402	8.14955e-33	3	ANKRD12
5.94825e-37	0.461132	0.751	0.539	1.00555e-32	3	PPP1R15A
1.53623e-36	0.455623	0.314	0.156	2.597e-32	3	SH3BP4
1.83263e-36	0.500625	0.558	0.382	3.09806e-32	3	CIR1
3.18187e-36	0.425456	0.315	0.156	5.37895e-32	3	TMPRSS3
6.59449e-36	0.453734	0.556	0.377	1.1148e-31	3	METTL5
6.89002e-36	0.902663	0.433	0.233	1.16476e-31	3	OLFM4
6.95645e-36	0.480939	0.339	0.174	1.17599e-31	3	CAPN8
1.47578e-35	0.415717	0.474	0.282	2.4948e-31	3	NFIC
2.11847e-35	0.477679	0.596	0.421	3.58128e-31	3	MTCH1
2.41645e-35	0.469937	0.435	0.266	4.08501e-31	3	GOLPH3L
2.62714e-35	0.591707	0.423	0.258	4.44118e-31	3	AKR1C3
3.71865e-35	0.554947	0.587	0.418	6.28638e-31	3	IFNGR2
4.0076e-35	0.439004	0.837	0.709	6.77485e-31	3	PRRC2C
4.20549e-35	0.428171	0.885	0.779	7.10938e-31	3	BSG
5.80471e-35	0.390046	0.345	0.18	9.81287e-31	3	RIT1
5.93569e-35	0.415322	0.842	0.691	1.00343e-30	3	TMED9
6.49545e-35	0.425989	0.376	0.205	1.09806e-30	3	PROM1
1.12465e-34	0.480364	0.701	0.544	1.90121e-30	3	HSD17B11
1.30486e-34	0.448261	0.724	0.565	2.20587e-30	3	KIF5B
1.68809e-34	0.422935	0.444	0.269	2.85371e-30	3	ATF6
8.03439e-34	0.497274	0.738	0.614	1.35821e-29	3	QSOX1
2.84657e-33	0.437179	0.338	0.18	4.81212e-29	3	B4GALT4
3.06729e-33	0.355378	0.315	0.16	5.18525e-29	3	IGSF8
3.21732e-33	0.356251	0.845	0.709	5.43888e-29	3	SSR2
4.64178e-33	0.457588	0.631	0.461	7.84693e-29	3	BBX
4.82863e-33	0.432033	0.314	0.163	8.16281e-29	3	PTGR1
5.62826e-33	0.463249	0.472	0.298	9.51457e-29	3	FBXO21
1.39394e-32	0.377435	0.304	0.152	2.35645e-28	3	EIF1AY
1.39535e-32	0.422601	0.541	0.376	2.35883e-28	3	NCKAP1
1.41751e-32	0.368452	0.522	0.315	2.39631e-28	3	PPP1R1B
2.40216e-32	0.446657	0.419	0.255	4.06086e-28	3	SCNM1
2.67254e-32	0.444584	0.644	0.479	4.51792e-28	3	SH3GLB1
3.9156e-32	0.42437	0.617	0.438	6.61933e-28	3	CLK1
4.90641e-32	0.465032	0.669	0.531	8.29428e-28	3	MRFAP1
6.14363e-32	0.408688	0.454	0.284	1.03858e-27	3	BROX
6.2365e-32	0.371892	0.858	0.714	1.05428e-27	3	RBM8A
6.46218e-32	0.429314	0.593	0.415	1.09243e-27	3	MRPL50
9.93155e-32	0.328479	0.851	0.698	1.67893e-27	3	HSPA1A
1.87742e-31	0.354005	0.327	0.171	3.17377e-27	3	MAOA
2.74441e-31	0.457129	0.47	0.308	4.63943e-27	3	RASEF
2.78182e-31	0.386372	0.427	0.257	4.70267e-27	3	COQ10B
3.03331e-31	0.395187	0.423	0.257	5.12781e-27	3	CDC73
3.23897e-31	0.400839	0.722	0.562	5.47548e-27	3	AKAP9
6.55785e-31	0.359846	0.961	0.9	1.1086e-26	3	UBB
7.39527e-31	0.707451	0.343	0.19	1.25017e-26	3	SERPINE2
7.87773e-31	0.417529	0.696	0.551	1.33173e-26	3	PPP1R2
1.46381e-30	0.444746	0.433	0.27	2.47458e-26	3	SEL1L
[truncated: 3,085 more rows]

## Sheet: Sheet2
Supplementary Table 2. List of differentially expressed genes over the pseudotime from original to malignant transition
gene	p value	q value
FBXO2	0	0
PLA2G2A	0	0
CDA	0	0
SH3BGRL3	0	0
PDZK1IP1	0	0
TMEM59	0	0
JUN	0	0
DNAJB4	0	0
TXNIP	0	0
S100A4	0	0
S100A3	0	0
S100A16	0	0
S100A14	0	0
JTB	0	0
RPS27	0	0
C1orf43	0	0
SSR2	0	0
LMNA	0	0
TAGLN2	0	0
PBX1	0	0
ATP1B1	0	0
CACYBP	0	0
GLUL	0	0
LAMC2	0	0
BTG2	0	0
G0S2	0	0
ATF3	0	0
QPCT	0	0
ZFP36L2	0	0
REG3G	0	0
REG1B	0	0
REG1A	0	0
REG3A	0	0
TMSB10	0	0
MALL	0	0
MZT2B	0	0
SLC38A11	0	0
SSFA2	0	0
EEF1B2	0	0
ITM2C	0	0
ARL4C	0	0
BRK1	0	0
RPL15	0	0
ENTPD3	0	0
GPX1	0	0
DCBLD2	0	0
TMEM45A	0	0
GATA2	0	0
RBP1	0	0
PLS1	0	0
CP	0	0
TM4SF1	0	0
GPR160	0	0
C4orf48	0	0
RBPJ	0	0
UGDH	0	0
SMIM14	0	0
OCIAD2	0	0
NPNT	0	0
ANXA5	0	0
SLC7A11	0	0
ANXA10	0	0
ITGA1	0	0
RHOBTB3	0	0
UQCRQ	0	0
SPINK1	0	0
TTC1	0	0
GABRP	0	0
CDHR2	0	0
HLA-A	0	0
SFTA2	0	0
HLA-B	0	0
HSPA1A	0	0
HMGA1	0	0
RPL10A	0	0
CLPS	0	0
TMEM14A	0	0
DST	0	0
RP11-462G2.1	0	0
NT5E	0	0
VNN1	0	0
RPS12	0	0
EZR	0	0
RNASET2	0	0
SMOC2	0	0
AGR3	0	0
HSPB1	0	0
STEAP1	0	0
STEAP2	0	0
MET	0	0
FAM3C	0	0
CPA2	0	0
CPA1	0	0
MEST	0	0
PODXL	0	0
PRSS1	0	0
RARRES2	0	0
TMEM176B	0	0
TMEM176A	0	0
SLC25A6	0	0
TMSB4X	0	0
SAT1	0	0
ITM2A	0	0
CTSB	0	0
FGFR1	0	0
PLAT	0	0
DKK4	0	0
RPS20	0	0
SDR16C5	0	0
ASPH	0	0
CDH17	0	0
LAPTM4B	0	0
DEPTOR	0	0
LY6K	0	0
LY6D	0	0
NAPRT1	0	0
EEF1D	0	0
PLEC	0	0
DNAJA1	0	0
PRSS3	0	0
ALDH1A1	0	0
ANXA1	0	0
TLE4	0	0
KLF4	0	0
FIBCD1	0	0
CEL	0	0
EGFL7	0	0
VIM	0	0
ITGB1	0	0
DKK1	0	0
PLAU	0	0
RPS24	0	0
ADIRF	0	0
MYOF	0	0
TM9SF3	0	0
USMG5	0	0
COL17A1	0	0
ACSL5	0	0
FUOM	0	0
IFITM2	0	0
MUC6	0	0
SYT8	0	0
TNNI2	0	0
MRPL23	0	0
IGF2	0	0
KCNQ1OT1	0	0
PRKCDBP	0	0
RCN1	0	0
SYT13	0	0
FTH1	0	0
RARRES3	0	0
NEAT1	0	0
GSTP1	0	0
CTSC	0	0
MMP7	0	0
TMPRSS4	0	0
APLP2	0	0
GPRC5A	0	0
ITPR2	0	0
KIAA1551	0	0
AQP5	0	0
KRT8	0	0
BLOC1S1	0	0
RPS26	0	0
ERBB3	0	0
MYL6	0	0
HMGA2	0	0
LYZ	0	0
TSPAN8	0	0
GLIPR1	0	0
DUSP6	0	0
BTG1	0	0
SNRPF	0	0
C12orf75	0	0
ATP2A2	0	0
ALDH2	0	0
COX6A1	0	0
OLFM4	0	0
CLDN10	0	0
EGLN3	0	0
NFKBIA	0	0
FOS	0	0
SERPINA5	0	0
MEG3	0	0
AL132709.5	0	0
B2M	0	0
GATM	0	0
GCNT3	0	0
CA12	0	0
MSLN	0	0
TMC5	0	0
HP	0	0
HSBP1	0	0
COTL1	0	0
COX4I1	0	0
CYBA	0	0
APRT	0	0
RPL13	0	0
DPEP1	0	0
UBB	0	0
PPP1R1B	0	0
KRT19	0	0
JUP	0	0
ITGA3	0	0
RNF43	0	0
VMP1	0	0
RPL38	0	0
HN1	0	0
ITGB4	0	0
SYNGR2	0	0
RNF213	0	0
NPB	0	0
PYGB	0	0
MYL9	0	0
WFDC2	0	0
ZFAS1	0	0
ATP5E	0	0
RPS21	0	0
CIRBP	0	0
GAMT	0	0
NFIC	0	0
EEF2	0	0
DNAJB1	0	0
GDF15	0	0
HOMER3	0	0
HPN	0	0
C19orf33	0	0
LGALS4	0	0
CEACAM6	0	0
NOSIP	0	0
KLK1	0	0
KLK6	0	0
KLK7	0	0
KLK8	0	0
KLK10	0	0
RPL28	0	0
RPS4Y1	0	0
CHCHD10	0	0
XBP1	0	0
SELM	0	0
RPL3	0	0
B3GALT5	0	0
FAM3B	0	0
TFF2	0	0
CSTB	0	0
ITGA6	9.88131291682493e-324	6.76869934802508e-322
RPLP2	9.88131291682493e-324	6.76869934802508e-322
TEX9	1.16199299245403e-319	7.92029225863415e-318
SH3YL1	2.27676022608467e-317	1.54563674014542e-315
TPM2	1.55919874825129e-316	1.05426782564526e-314
TM4SF4	5.21930765462404e-316	3.51502695585012e-314
DPP4	1.23130920198604e-314	8.25954394856343e-313
SLC39A4	4.60182531409772e-314	3.07467411500167e-312
HAX1	7.38277717062366e-314	4.91332540520724e-312
ATP5J2	2.42921644287021e-311	0
EMX2	0	6.1278e-307
MZT2A	3.42273e-308	2.25128e-306
NES	1.44492e-307	9.467e-306
ARHGDIB	4.99145e-307	3.25774e-305
TEX11	3.46105e-306	2.25022e-304
RPL26	1.52347e-305	9.86697e-304
TAOK3	2.45811e-305	1.58595e-303
UFC1	5.86762e-304	3.77134e-302
PCDH7	7.11951e-304	4.55864e-302
MCL1	1.80366e-301	1.15053e-299
LIPH	2.85296e-300	1.81303e-298
LINC00035	1.38604e-299	8.77515e-298
EMP3	8.04118e-298	5.07194e-296
SLC15A1	1.49785e-297	9.41249e-296
TCEB2	1.82006e-297	1.13949e-295
IMPA2	4.14938e-297	2.58823e-295
SLC2A1	4.31605e-296	2.6823e-294
TIMP2	9.21899e-295	5.70835e-293
NR4A2	1.79537e-294	1.10763e-292
COX7A2	4.293e-294	2.63887e-292
HOMER2	4.37806e-292	2.68141e-290
C19orf10	1.00297e-287	6.12063e-286
AGPAT2	1.38214e-286	8.4042e-285
FAM96B	7.14776e-286	4.33067e-284
IFI27	5.67629e-285	3.42686e-283
IGFBP6	1.65711e-284	9.96863e-283
OAZ1	3.80471e-283	2.28067e-281
TFF1	6.2265e-283	3.71918e-281
RPL39	5.49212e-282	3.26897e-280
DNAJB9	1.38654e-281	8.22386e-280
CTTN	5.46433e-280	3.22969e-278
PHLDA2	1.92419e-279	1.13333e-277
TESC	4.63353e-279	2.71963e-277
CAPG	1.53252e-277	8.9639e-276
SCGB2A1	9.21133e-277	5.36926e-275
RPL24	1.76309e-276	1.02417e-274
TSPAN1	1.81543e-276	1.05096e-274
RPL19	7.07565e-275	4.08214e-273
ANAPC11	1.55959e-273	8.9671e-272
TMEM45B	5.43646e-273	3.11518e-271
UAP1	1.57906e-272	9.0177e-271
PSMD4	1.90953e-272	1.08682e-270
RP11-382A18.2	2.12113e-270	1.20321e-268
LIMS1	2.21881e-270	1.25441e-268
GALNT5	5.88503e-270	3.31602e-268
SDHC	8.4027e-270	4.71891e-268
COX6A1P2	1.4407e-266	8.06411e-265
MAOA	5.07644e-266	2.83209e-264
CNN3	5.15719e-266	2.86767e-264
CNBP	5.28852e-266	2.93106e-264
ARPC1B	1.11138e-265	6.13947e-264
NDUFS7	1.37338e-265	7.56211e-264
EGR1	6.90554e-265	3.78998e-263
RHOF	9.56584e-265	5.23304e-263
SLC22A3	1.19877e-264	6.53676e-263
REEP6	9.97768e-264	5.42324e-262
SRP9	1.11376e-263	6.03428e-262
SRI	1.66975e-262	9.01774e-261
CD81	4.9811e-262	2.68154e-260
LY75	6.32313e-262	3.39321e-260
SLC38A2	1.72533e-261	9.22941e-260
LAMA3	2.27305e-261	1.2121e-259
S100A2	6.41889e-261	3.4121e-259
POLD4	9.92869e-261	5.26127e-259
C15orf48	1.48126e-259	7.82473e-258
SLC7A5	1.7825e-259	9.38671e-258
RPL36A	2.51149e-259	1.31845e-257
CKLF	1.67987e-258	8.7915e-257
CXCL5	6.57141e-257	3.42849e-255
ERAP2	1.22809e-256	6.38757e-255
GADD45B	3.68824e-256	1.91245e-254
LASP1	5.79618e-255	2.99629e-253
RPL8	5.65655e-254	2.91519e-252
BCAT1	1.35009e-253	6.93677e-252
PMEPA1	4.53993e-253	2.32554e-251
SERPINB5	9.71866e-253	4.96327e-251
HSBP1L1	4.22215e-252	2.14974e-250
PRKCA	5.84324e-250	2.96619e-248
MPC2	9.93712e-250	5.02925e-248
ITGA2	1.93396e-249	9.75873e-248
TSPAN13	5.80942e-249	2.92269e-247
MSRB1	3.32966e-248	1.67016e-246
UBE2E3	1.42454e-247	7.12439e-246
LDHB	2.87284e-247	1.43252e-245
TCEA3	5.80134e-247	2.88429e-245
ARHGAP27	8.82054e-247	4.3725e-245
CKS1B	3.30575e-246	1.63393e-244
HSPG2	8.98852e-245	4.4298e-243
GPX4	2.09978e-244	1.03182e-242
ORMDL2	1.06969e-243	5.24119e-242
MUC16	2.57651e-243	1.25877e-241
EPHX1	4.21031e-242	2.05104e-240
CCT3	2.63899e-241	1.28188e-239
F3	4.9726e-241	2.40851e-239
TMED9	6.58554e-241	3.18063e-239
ERP27	1.24942e-240	6.01713e-239
USH1C	1.46676e-240	7.04377e-239
LMTK3	8.22244e-239	3.93745e-237
PSMB9	9.73924e-239	4.65063e-237
RPS15	9.96373e-239	4.74442e-237
CRIP2	2.99426e-238	1.42177e-236
AP2B1	4.72456e-238	2.23709e-236
PROM1	6.35381e-238	3.00013e-236
IGSF9	1.85425e-237	8.73099e-236
MANF	3.60968e-236	1.69495e-234
SLC35A1	8.21794e-236	3.84809e-234
TMBIM6	2.49956e-235	1.1672e-233
DNALI1	5.59104e-235	2.60361e-233
RPS25	2.43722e-234	1.13183e-232
TMEM208	5.40257e-234	2.50205e-232
NFE2L2	1.30856e-233	6.04367e-232
CAV1	1.46398e-233	6.74309e-232
TMEM54	8.39694e-233	3.85712e-231
CDH1	3.00684e-232	1.37744e-230
FAM129A	1.06555e-230	4.86813e-229
HSPA1B	1.45947e-230	6.64984e-229
PCNP	2.41856e-230	1.09901e-228
PPIG	5.03211e-230	2.28051e-228
LTBR	6.9341e-230	3.13406e-228
C4BPA	8.35084e-230	3.76434e-228
APH1A	1.00949e-229	4.53843e-228
MRPS14	1.05007e-229	4.70834e-228
AC005550.3	8.86416e-228	3.96401e-226
AKAP12	2.15643e-227	9.61803e-226
FERMT1	4.57829e-227	2.03661e-225
MRPL24	4.62251e-227	2.05089e-225
MAL2	1.14451e-226	5.0646e-225
EIF1AY	4.79276e-226	2.11532e-224
TMA7	5.28462e-225	2.32634e-223
BSG	5.57046e-225	2.44579e-223
GLRX	1.05103e-224	4.60277e-223
GOLIM4	1.3409e-224	5.857e-223
PRDX6	1.4521e-224	6.32635e-223
ANXA2	3.78079e-224	1.64294e-222
IGFBP3	6.28262e-224	2.72311e-222
PARP1	2.23913e-223	9.68035e-222
CREG1	4.71694e-223	2.03406e-221
HKDC1	5.82775e-222	2.50667e-220
JUNB	2.84228e-221	1.21944e-219
LMAN2	3.40227e-221	1.456e-219
FXYD2	2.21988e-220	9.47599e-219
MROH6	2.3316e-220	9.92778e-219
CAPS	1.43292e-219	6.08597e-218
PXN	2.7294e-219	1.15634e-217
TUBA1B	4.67684e-218	1.97643e-216
PMVK	4.91049e-218	2.07e-216
SNRPG	6.79703e-218	2.85813e-216
GPR126	7.68156e-218	3.22206e-216
PNKD	1.7813e-217	7.45322e-216
CPM	2.98285e-217	1.24499e-215
RPS16	3.51965e-217	1.46542e-215
ATP2C2	6.30299e-217	2.61783e-215
GDA	1.18237e-216	4.89874e-215
NPC2	4.05477e-216	1.67584e-214
PRR13	6.03923e-216	2.48993e-214
TIPRL	9.03418e-216	3.71566e-214
RPL29	3.80214e-215	1.55999e-213
NUDT4	4.03271e-215	1.65058e-213
ST14	3.16351e-214	1.29169e-212
BMP7	5.70313e-214	2.32303e-212
GPX2	7.94654e-214	3.22905e-212
PROX1	1.21497e-213	4.92514e-212
RAB13	1.54085e-213	6.23125e-212
MTAP	3.40308e-213	1.37293e-211
MDK	2.60473e-212	1.04834e-210
RP11-383H13.1	2.69594e-212	1.08247e-210
RPL37	2.79307e-212	1.11882e-210
SCD	7.46774e-211	2.98427e-209
RAB34	8.52462e-210	3.39859e-208
ANKRD11	1.21346e-209	4.82643e-208
ITM2B	3.69254e-209	1.46523e-207
ALOX5	8.3609e-209	3.3099e-207
GPR110	3.7107e-208	1.46555e-206
EFNB2	3.91795e-208	1.5438e-206
COX7B	1.04022e-207	4.08929e-206
ANKRD65	3.81094e-207	1.49466e-205
CHCHD7	8.35181e-207	3.26803e-205
NUDT14	5.36818e-206	2.0957e-204
CAPN12	1.596e-205	6.21629e-204
BCAP31	1.84277e-205	7.16097e-204
U2SURP	2.95846e-205	1.14701e-203
PPP1R15A	3.44436e-204	1.33234e-202
SCD5	1.70499e-203	6.58017e-202
LAPTM4A	2.26484e-203	8.72092e-202
PROM2	5.20442e-203	1.99944e-201
CFDP1	1.02847e-202	3.94222e-201
KPNB1	1.77981e-202	6.80678e-201
IFI6	1.73366e-201	6.61531e-200
COX6B1	2.1024e-201	8.00426e-200
NSG1	2.71622e-201	1.0318e-199
RP11-11N9.4	2.9755e-201	1.12775e-199
NR5A2	4.34323e-201	1.64246e-199
GLG1	6.65136e-201	2.5097e-199
SCNN1A	7.07672e-201	2.66425e-199
SMS	1.02875e-200	3.86444e-199
KIAA0101	1.69897e-200	6.36792e-199
UNC13D	9.54713e-200	3.57046e-198
TXN	4.17025e-199	1.55616e-197
GNG7	2.19804e-198	8.18407e-197
COBLL1	2.21675e-198	8.23559e-197
ADAM28	3.78106e-198	1.40164e-196
UBXN1	4.237e-198	1.56723e-196
NEU1	1.20279e-197	4.43931e-196
DYNLT1	1.35787e-197	5.00076e-196
KIF1A	2.50504e-194	9.20548e-193
RNF186	6.59086e-194	2.41675e-192
MT2A	7.00136e-194	2.56171e-192
RHBDD2	9.88821e-194	3.61016e-192
SPTBN1	9.92008e-194	3.61399e-192
ZC3H15	1.58877e-193	5.77561e-192
SCCPDH	1.75101e-193	6.35175e-192
DHRS9	9.61188e-193	3.47921e-191
ENTPD8	1.42959e-192	5.16363e-191
ACTN4	6.74845e-192	2.43232e-190
BNIP3	1.34807e-191	4.84845e-190
CD109	5.55424e-191	1.99339e-189
ALDOA	7.01717e-191	2.5131e-189
IGSF8	1.14455e-190	4.09037e-189
KIRREL2	1.66451e-190	5.93606e-189
RPS18	1.67703e-190	5.96813e-189
CCDC85B	2.34138e-190	8.31484e-189
NR0B2	6.53415e-190	2.31558e-188
PARM1	1.3828e-189	4.89014e-188
TSTD1	4.61735e-189	1.62947e-187
CDC25B	7.06929e-189	2.48957e-187
GJB2	7.55115e-188	2.65373e-186
COLCA1	1.34658e-186	4.72252e-185
SLC9A3R1	3.34652e-186	1.17121e-184
VGLL4	4.55635e-186	1.59133e-184
TIMP1	5.43074e-186	1.89281e-184
STIM2	9.70042e-186	3.37399e-184
PHGDH	1.46971e-185	5.10142e-184
NHS	3.32877e-185	1.15306e-183
CD63	3.92283e-185	1.35606e-183
SKP1	1.32032e-184	4.55482e-183
RPL6	2.92254e-184	1.00616e-182
FUNDC2	8.18769e-184	2.8131e-182
HIST1H2AC	8.94566e-184	3.06729e-182
FAM83H	3.32791e-183	1.13876e-181
CD163L1	3.5671e-183	1.21815e-181
LAMA5	4.38364e-183	1.49397e-181
FOSB	8.21206e-183	2.79309e-181
DUSP1	1.98118e-182	6.72489e-181
MKI67	5.2379e-182	1.77438e-180
CAPRIN2	5.41784e-182	1.83166e-180
EPCAM	7.00528e-182	2.36362e-180
GCHFR	9.85101e-182	3.31716e-180
RBM8A	1.04813e-181	3.52238e-180
SHFM1	2.3025e-181	7.72252e-180
ILF2	4.77526e-181	1.59844e-179
RP11-350J20.12	1.192e-180	3.98213e-179
ABCC3	1.79726e-180	5.99228e-179
IFNGR2	2.60462e-180	8.66702e-179
TOP2A	8.98458e-180	2.9838e-178
RPLP0	9.29941e-180	3.0823e-178
SUMF2	2.19983e-179	7.27707e-178
TNFRSF18	1.02295e-178	3.37732e-177
NOP10	2.03981e-178	6.72143e-177
PIEZO1	3.06088e-178	1.00664e-176
NDNF	2.91751e-177	9.57622e-176
ASH1L	3.41058e-177	1.1173e-175
HOXD1	1.22184e-176	3.99498e-175
PAPSS1	1.51091e-175	4.93057e-174
MARCKSL1	1.73389e-175	5.64733e-174
BCL2L1	2.58584e-175	8.40597e-174
CDKN2A	5.34936e-175	1.73562e-173
NT5C	2.25897e-174	7.31525e-173
MYO15B	3.05452e-174	9.87259e-173
MLPH	8.54725e-173	2.7573e-171
ATRAID	4.14043e-172	1.33314e-170
SH3GLB1	4.75781e-172	1.52901e-170
CYP27A1	1.15306e-171	3.69856e-170
TOP1	1.95065e-171	6.24503e-170
GBP3	2.34324e-171	7.48772e-170
NME4	3.24538e-171	1.03509e-169
PPP1R10	9.50623e-171	3.02624e-169
SOX2	1.10496e-170	3.51095e-169
CISD3	1.21119e-170	3.84127e-169
CAPN5	1.3868e-170	4.38997e-169
PAEP	2.75363e-170	8.70045e-169
MST1R	4.63413e-170	1.46148e-168
IGLL5	4.68128e-170	1.4736e-168
LMO7	1.36563e-169	4.29083e-168
DOK7	1.37394e-169	4.30891e-168
EVPL	2.37599e-169	7.43772e-168
CACNA2D4	3.56193e-169	1.11296e-167
PLAGL1	3.58009e-169	1.11657e-167
HSPA8	3.89638e-169	1.21297e-167
STAT6	1.06872e-168	3.32088e-167
ARID4B	1.23745e-168	3.83813e-167
LIMCH1	1.46189e-168	4.52596e-167
PTP4A3	4.53974e-168	1.40292e-166
PYURF	7.82538e-168	2.41387e-166
TAX1BP1	2.13433e-167	6.57172e-166
LGALS3	4.05947e-167	1.24766e-165
ERO1LB	4.09067e-167	1.25497e-165
AGPAT9	1.89004e-166	5.7879e-165
TNFRSF10B	2.50319e-166	7.65169e-165
FGF12	5.45854e-166	1.66554e-164
POLR2L	7.10008e-166	2.16252e-164
HMGN2	7.63932e-166	2.32257e-164
APP	3.81531e-165	1.15788e-163
ERBB2	4.15098e-165	1.25749e-163
DPY19L1	3.53236e-164	1.06818e-162
NDUFB11	3.80226e-164	1.14774e-162
CERS6	5.76516e-164	1.73715e-162
HSP90AB1	8.62738e-164	2.59497e-162
EFNB1	2.1979e-163	6.59917e-162
HIP1R	2.40599e-163	7.21113e-162
SERPINA4	4.61402e-163	1.38045e-161
NPSR1	8.35934e-163	2.49658e-161
ALKBH7	1.15426e-162	3.44121e-161
PFN2	1.95844e-162	5.82843e-161
STXBP6	2.0129e-162	5.97997e-161
HES6	2.20548e-162	6.54061e-161
TGFBI	3.34972e-162	9.91658e-161
CD164	4.6245e-162	1.36665e-160
IGF2BP3	5.25365e-162	1.54717e-160
ABCC4	5.24724e-162	1.54717e-160
KIAA1199	5.39757e-162	1.58679e-160
NTSR1	5.9658e-162	1.7508e-160
BBX	1.3933e-161	4.08185e-160
ADM	1.64017e-161	4.7968e-160
TAF7	1.99829e-161	5.83404e-160
TACSTD2	3.4689e-161	1.01101e-159
EMB	1.44682e-160	4.20946e-159
SLK	1.64346e-160	4.77337e-159
IGFBP4	5.06874e-160	1.46967e-158
ATP5D	5.25072e-160	1.51983e-158
AHNAK	5.60692e-160	1.62016e-158
C17orf89	9.13925e-160	2.63635e-158
SUMO1	3.17115e-159	9.13206e-158
TUBA1C	2.19559e-158	6.31196e-157
NDUFA12	2.89768e-158	8.31618e-157
ZNF503	5.09676e-158	1.46026e-156
SCN9A	6.43606e-158	1.84087e-156
C6orf141	7.24603e-158	2.06904e-156
SNRPD2	1.25816e-157	3.58649e-156
HLA-E	2.10926e-157	6.0025e-156
ZG16B	4.27557e-157	1.21469e-155
CCSER2	5.39327e-157	1.52966e-155
GSN	6.29667e-157	1.7829e-155
FKBP10	4.83873e-156	1.36779e-154
ANG	1.22596e-154	3.45971e-153
TMPO	1.6942e-154	4.77314e-153
S100A9	2.05075e-154	5.76802e-153
HNRNPA0	3.49859e-154	9.82395e-153
ATOX1	5.41238e-154	1.51726e-152
ATAD2	6.53971e-154	1.83025e-152
SNCG	9.9577e-154	2.78223e-152
ARPC3	1.045e-153	2.91497e-152
RHOV	2.38936e-153	6.65399e-152
ANXA3	5.18755e-153	1.44228e-151
ANKRD36C	6.08133e-153	1.68799e-151
MPV17L	7.2291e-153	2.00329e-151
GCA	1.02444e-152	2.83422e-151
MGMT	1.25839e-152	3.47579e-151
PLEKHA3	1.70542e-152	4.70283e-151
SPAG16	2.73744e-152	7.53643e-151
ATP6V1G1	2.75683e-152	7.57747e-151
MORF4L1	3.5876e-152	9.84495e-151
DPYSL3	4.62174e-152	1.26622e-150
TSEN15	5.63038e-152	1.54006e-150
EPS8	1.05527e-151	2.88179e-150
ID3	1.60357e-151	4.37207e-150
ERP29	1.65862e-151	4.51486e-150
PHLDA1	4.7927e-151	1.3025e-149
PRAP1	4.9035e-151	1.33048e-149
EMX2OS	5.18486e-151	1.40456e-149
CDCP1	1.01231e-150	2.73793e-149
TAP1	1.92357e-150	5.19425e-149
COLCA2	2.04904e-150	5.52424e-149
CFI	2.6446e-150	7.11853e-149
NDUFC2	3.3952e-150	9.1244e-149
SERP1	3.4635e-150	9.29316e-149
ATP5G1	5.15737e-150	1.38162e-148
TNS1	1.77559e-149	4.74915e-148
DOCK5	1.78573e-149	4.76873e-148
METTL5	2.04345e-149	5.44833e-148
MGEA5	3.26012e-149	8.67858e-148
AL132709.8	6.65414e-149	1.76858e-147
SDCBP	1.03439e-148	2.74494e-147
LRRFIP1	2.18491e-148	5.78899e-147
RPS4X	3.40622e-148	9.01075e-147
RP11-161M6.2	6.51966e-148	1.72201e-146
EIF4A2	7.30068e-148	1.92529e-146
FAM110B	1.66311e-147	4.379e-146
TTYH3	3.98007e-147	1.04633e-145
GUK1	1.98607e-146	5.21312e-145
SMIM22	2.2037e-146	5.7754e-145
ARL4D	2.26785e-146	5.93432e-145
INSM1	2.80077e-146	7.3175e-145
SNX10	3.13982e-146	8.19067e-145
RAB11FIP1	3.22791e-146	8.40749e-145
ECH1	3.87219e-146	1.00701e-144
STK24	4.17051e-146	1.08292e-144
PSCA	9.75787e-146	2.52986e-144
CLK1	1.31282e-145	3.39846e-144
ARF3	2.48936e-145	6.43427e-144
VAMP5	2.99049e-145	7.71774e-144
NUCB2	3.68737e-145	9.50171e-144
UBE2F	4.27133e-145	1.09897e-143
SLC25A37	5.98741e-145	1.53816e-143
LAMB3	6.3279e-145	1.62317e-143
NPEPPS	1.57114e-144	4.02402e-143
PLXNB1	2.32296e-144	5.9406e-143
PPP1R2	6.95675e-144	1.77639e-142
LAT2	7.11474e-144	1.81399e-142
KCNMB4	7.77747e-144	1.97998e-142
TROVE2	2.31015e-143	5.87231e-142
TSC22D1	2.92296e-143	7.41888e-142
AMN	4.34615e-143	1.10146e-141
DIRAS3	1.33528e-142	3.37898e-141
PML	1.76004e-142	4.44719e-141
CCT6A	2.29306e-142	5.78535e-141
HSPE1	4.89063e-142	1.23206e-140
DAB2	9.72764e-142	2.44696e-140
NUDC	1.6951e-141	4.25765e-140
SCOC	2.01277e-141	5.04805e-140
XAF1	2.05216e-141	5.13921e-140
C4orf19	2.3864e-141	5.96742e-140
UBALD2	2.59779e-141	6.48641e-140
HDAC7	2.61595e-141	6.52213e-140
UBL5	9.17176e-141	2.28335e-139
FDPS	1.2969e-140	3.22394e-139
POMP	1.62877e-140	4.04298e-139
IER3	2.1829e-140	5.41052e-139
STK17A	4.67669e-140	1.15746e-138
PPIA	5.38962e-140	1.33196e-138
CEACAM1	1.02759e-139	2.53582e-138
GNB2L1	1.35115e-139	3.32942e-138
FAM83A	1.84508e-139	4.53333e-138
AP2S1	1.84447e-139	4.53333e-138
RPS28	6.82628e-139	1.67477e-137
PCDH1	1.07901e-138	2.64341e-137
PRODH	1.4889e-138	3.6423e-137
DNAJC12	3.23102e-138	7.89264e-137
SPDEF	7.24695e-138	1.76771e-136
TMC6	1.70889e-137	4.1624e-136
IER2	2.81305e-137	6.84198e-136
COX7A2L	4.88034e-137	1.18531e-135
IFRD1	3.18662e-136	7.72836e-135
MMP1	3.37407e-136	8.17123e-135
TSTA3	8.3666e-136	2.0233e-134
COX20	8.95463e-136	2.16242e-134
IFI27L2	1.03021e-135	2.48426e-134
HOXB3	3.76977e-135	9.07752e-134
ID1	1.72933e-134	4.15827e-133
PPP1R1C	7.4496e-134	1.78875e-132
IFI16	7.53232e-134	1.80605e-132
COLGALT2	1.17898e-133	2.82287e-132
HSD17B11	1.4725e-133	3.52068e-132
RARRES1	1.77673e-133	4.24208e-132
NT5C3A	2.62233e-133	6.25217e-132
ZFAND2A	4.83745e-133	1.15172e-131
SH3BP4	6.53847e-133	1.55452e-131
CCL5	1.24794e-132	2.96281e-131
PHYHIPL	1.42889e-132	3.38764e-131
RLBP1	1.91202e-132	4.52672e-131
RPL41	3.17624e-132	7.50924e-131
TCF25	4.78578e-132	1.12987e-130
MGAT4B	8.06286e-132	1.9009e-130
NFE2L1	1.63078e-131	3.83938e-130
PILRB	2.99537e-131	7.04223e-130
HIST1H1C	3.59028e-131	8.42919e-130
DUSP23	5.21785e-131	1.22334e-129
TRIB1	6.42659e-131	1.50464e-129
CST6	1.23006e-130	2.87594e-129
P4HB	1.60769e-130	3.75364e-129
PRDX5	2.21765e-130	5.17063e-129
EFCAB1	2.39557e-130	5.57779e-129
INPP4B	4.18987e-130	9.74216e-129
SLCO4A1	4.31659e-130	1.0023e-128
EAPP	5.45117e-130	1.26401e-128
DAP3	5.50298e-130	1.27428e-128
LEPROTL1	5.85252e-130	1.35336e-128
ONECUT3	6.9048e-130	1.59452e-128
NINJ1	1.16892e-129	2.6957e-128
GSTM3	2.80325e-129	6.45587e-128
SDC2	1.29695e-128	2.98282e-127
AC011298.2	1.31306e-128	3.01576e-127
NDUFS2	5.29005e-128	1.21334e-126
RPS3	6.51954e-128	1.49331e-126
GP2	6.92028e-128	1.58296e-126
CDKN1A	7.49068e-128	1.71111e-126
C12orf39	1.14671e-127	2.61592e-126
MYH14	1.72304e-127	3.92537e-126
TPCN1	2.14536e-127	4.88091e-126
CAMK2D	2.39508e-127	5.44172e-126
C3	2.60062e-127	5.90078e-126
POU5F1B	3.59679e-127	8.15015e-126
PXDN	4.04946e-127	9.16359e-126
SDC1	9.32223e-127	2.10672e-125
LAMTOR2	1.27886e-126	2.88623e-125
NLRC5	1.57907e-126	3.55902e-125
CHD9	2.56163e-126	5.76589e-125
KLHDC2	5.80793e-126	1.30555e-124
EIF3L	7.96272e-126	1.78754e-124
LINC00998	8.42667e-126	1.88918e-124
HOXD-AS1	1.5856e-125	3.55006e-124
TOX3	1.93721e-125	4.33157e-124
RP11-297L17.2	3.38289e-125	7.55408e-124
HSP90AA1	4.14051e-125	9.23367e-124
ATG3	5.5447e-125	1.23488e-123
CADM1	1.12833e-124	2.50965e-123
IL2RG	1.37163e-124	3.04678e-123
MRPL9	1.83065e-124	4.06107e-123
SPTAN1	2.4266e-124	5.37605e-123
AC079602.1	9.35338e-124	2.0695e-122
TPM4	1.8457e-123	4.07839e-122
EPS8L1	2.02849e-123	4.47645e-122
ARL3	3.02749e-123	6.67231e-122
CENPW	3.77746e-123	8.31434e-122
LAT	5.82009e-123	1.27936e-121
SORBS2	1.09833e-122	2.41119e-121
CANT1	1.21141e-122	2.65599e-121
B4GALNT3	1.59329e-122	3.48873e-121
TMED10	1.67853e-122	3.67061e-121
AC023490.1	2.89732e-122	6.3277e-121
PALLD	6.97237e-122	1.52079e-120
DGKA	7.02072e-122	1.52936e-120
COX7C	1.03597e-121	2.2538e-120
HIST2H2BE	1.35377e-121	2.9414e-120
CCDC107	1.45378e-121	3.15464e-120
TM4SF5	3.14385e-121	6.81329e-120
ENSA	4.33633e-121	9.38558e-120
GFPT1	7.25028e-121	1.56725e-119
EBF1	1.98011e-120	4.27482e-119
CLDN2	2.05299e-120	4.42651e-119
FN1	3.21166e-120	6.91591e-119
ATPIF1	3.34802e-120	7.20038e-119
PMAIP1	4.36262e-120	9.37049e-119
COX5B	7.6057e-120	1.63156e-118
MAP1LC3B	8.32561e-120	1.78373e-118
RBCK1	1.89945e-119	4.06435e-118
SYCE1	1.92484e-119	4.11346e-118
DAP	2.51569e-119	5.36935e-118
RPL7	4.40641e-119	9.39293e-118
GNLY	7.78945e-119	1.65835e-117
CDC6	8.70356e-119	1.85063e-117
PDCD5	8.74388e-119	1.85687e-117
MUC20	1.66256e-118	3.52622e-117
ANKLE2	2.48816e-118	5.27065e-117
DENR	3.02436e-118	6.39848e-117
STOM	3.74762e-118	7.91871e-117
MRPL50	5.18148e-118	1.09348e-116
ERRFI1	5.79548e-118	1.22153e-116
ISYNA1	6.89016e-118	1.45045e-116
ARPC2	8.76624e-118	1.84309e-116
CAPNS1	9.89236e-118	2.07727e-116
CDK10	1.35886e-117	2.84989e-116
ATP1B3	2.2104e-117	4.63006e-116
HSPH1	2.67288e-117	5.59187e-116
GGPS1	3.73465e-117	7.80352e-116
PSMB4	4.64212e-117	9.68769e-116
EIF1B	5.11468e-117	1.06607e-115
PITX1	5.72115e-117	1.19101e-115
RAN	9.3068e-117	1.93508e-115
PRCC	9.7112e-117	2.01668e-115
CDC73	1.0304e-116	2.13717e-115
DNAJB2	1.22519e-116	2.53807e-115
PRR5L	1.3053e-116	2.70071e-115
UBE2Z	1.33323e-116	2.75513e-115
GLTSCR2	1.42819e-116	2.94776e-115
MTCH1	2.23706e-116	4.61162e-115
ATP5J	2.26317e-116	4.65976e-115
PLAG1	2.39047e-116	4.91587e-115
CLTC	2.77389e-116	5.69743e-115
RPSA	4.548e-116	9.33002e-115
THEM4	4.92533e-116	1.00919e-114
ITPRIPL2	7.97906e-116	1.63291e-114
ATP5G3	2.52463e-115	5.16038e-114
CHPT1	5.16534e-115	1.05453e-113
ZFAND5	5.57488e-115	1.13677e-113
BLNK	1.07045e-114	2.1801e-113
NDUFB5	1.11583e-114	2.2698e-113
ATP5I	1.56454e-114	3.17873e-113
SEL1L	1.89462e-114	3.84474e-113
NUCKS1	2.13436e-114	4.32604e-113
DUS1L	5.32107e-114	1.07721e-112
RPL5	6.45828e-114	1.30587e-112
SORBS1	1.30936e-113	2.64438e-112
KRTCAP2	1.38941e-113	2.80269e-112
DYRK2	1.52995e-113	3.08252e-112
DDX3Y	1.84044e-113	3.70367e-112
TINAG	2.18269e-113	4.38719e-112
YBX1	3.7236e-113	7.4755e-112
RPL18A	3.97388e-113	7.9685e-112
IL32	9.41499e-113	1.88568e-111
VIL1	9.50338e-113	1.90112e-111
SSB	9.69637e-113	1.93744e-111
IL8	1.16429e-112	2.32363e-111
SERPIND1	1.86761e-112	3.72288e-111
PRKRA	1.9257e-112	3.83417e-111
EREG	2.7509e-112	5.47074e-111
NDUFA10	3.1327e-112	6.2227e-111
COQ10B	3.43067e-112	6.80658e-111
TST	4.46389e-112	8.84615e-111
TUSC3	8.83908e-112	1.7496e-110
ZDBF2	1.00252e-111	1.98205e-110
CMTR2	1.11793e-111	2.20764e-110
HS3ST1	1.38856e-111	2.73887e-110
TNFRSF11B	1.74095e-111	3.42996e-110
RPL23A	2.09525e-111	4.12318e-110
CLMN	3.6776e-111	7.22862e-110
RPL14	3.89091e-111	7.63901e-110
ANO1	4.59878e-111	9.0183e-110
CCL15	4.76116e-111	9.32591e-110
PIGC	8.97228e-111	1.75541e-109
EID1	1.03398e-110	2.02063e-109
WNK2	1.16079e-110	2.26581e-109
PLCD3	1.44534e-110	2.81801e-109
MAOB	1.5265e-110	2.97281e-109
ANO9	1.69449e-110	3.29616e-109
EFNA2	2.16651e-110	4.2095e-109
VAMP2	2.5168e-110	4.8845e-109
CREB3L1	2.6851e-110	5.20515e-109
CD9	3.18599e-110	6.16907e-109
NCEH1	4.13605e-110	7.99951e-109
RPS5	5.91816e-110	1.14332e-108
HSP90B1	9.87796e-110	1.90613e-108
TRNP1	1.36393e-109	2.62895e-108
TOB1	1.48163e-109	2.85256e-108
KCNN4	2.42319e-109	4.66002e-108
NKG7	3.63019e-109	6.97327e-108
MFF	6.37725e-109	1.22362e-107
KRT18	6.53993e-109	1.25341e-107
RPL11	1.23214e-108	2.3588e-107
RPL23	1.91498e-108	3.66185e-107
TMC7	2.32357e-108	4.43814e-107
TMEM50B	2.49829e-108	4.76649e-107
COL9A3	2.83564e-108	5.40401e-107
TNFRSF1A	2.84603e-108	5.41771e-107
MYO1B	3.21582e-108	6.11476e-107
ARF1	3.27431e-108	6.21899e-107
SLC16A1	5.49159e-108	1.04186e-106
RAD23B	5.69809e-108	1.07983e-106
EIF3E	5.73446e-108	1.0855e-106
MSC	7.13643e-108	1.34938e-106
AGPAT6	7.33752e-108	1.38585e-106
PHPT1	8.30534e-108	1.56689e-106
DOK4	1.33563e-107	2.517e-106
ZNF704	1.49624e-107	2.81653e-106
C8orf59	4.4183e-107	8.30778e-106
HAS3	6.06703e-107	1.13952e-105
IVNS1ABP	1.34927e-106	2.53142e-105
NBL1	1.69492e-106	3.17638e-105
IGF2BP2	3.13456e-106	5.86784e-105
LRPAP1	3.51657e-106	6.57568e-105
BAG1	4.13637e-106	7.7261e-105
HSPD1	5.47854e-106	1.02218e-104
SMUG1	5.63875e-106	1.05091e-104
NUDT1	9.44625e-106	1.75858e-104
GSTO2	1.24841e-105	2.32157e-104
ADAM19	1.63113e-105	3.02995e-104
GTF2H5	2.69421e-105	4.99922e-104
PSMB5	2.93286e-105	5.43609e-104
ETHE1	4.8741e-105	9.0243e-104
SMAD1	4.98569e-105	9.22081e-104
TSPAN18	7.28868e-105	1.34653e-103
NDRG1	1.11005e-104	2.0485e-103
POC1B	1.1555e-104	2.13005e-103
PHYH	1.59875e-104	2.94393e-103
TUBD1	1.66504e-104	3.06266e-103
GDNF	3.18904e-104	5.85952e-103
ESD	3.32698e-104	6.10633e-103
ZNF622	5.10856e-104	9.36606e-103
TMCO1	6.72455e-104	1.23155e-102
HIBCH	7.53854e-104	1.37913e-102
AMIGO2	1.26175e-103	2.30579e-102
VAPA	1.3513e-103	2.46677e-102
SMCHD1	1.63428e-103	2.98014e-102
HMGB1	1.9085e-103	3.47644e-102
SEC61B	2.27238e-103	4.1348e-102
LRRC8A	2.34812e-103	4.26344e-102
RPLP1	2.3465e-103	4.26344e-102
RP11-252A24.7	2.89025e-103	5.24214e-102
RNF5	3.31643e-103	6.00868e-102
MIR22HG	6.99628e-103	1.26622e-101
DDT	7.43195e-103	1.34363e-101
HPGD	7.57634e-103	1.36827e-101
DSG3	9.37692e-103	1.69165e-101
WHSC1L1	1.14872e-102	2.07014e-101
MAP4K4	1.52135e-102	2.73875e-101
S100A13	1.53257e-102	2.75602e-101
C14orf2	1.71426e-102	3.07947e-101
PAPOLA	2.10332e-102	3.77437e-101
MAP2	2.57431e-102	4.61466e-101
SQSTM1	2.84915e-102	5.10191e-101
TMEM52	3.20164e-102	5.72704e-101
IGFBP2	4.34968e-102	7.7724e-101
TMCC3	4.37385e-102	7.80734e-101
IQSEC1	4.54266e-102	8.10012e-101
TOR1AIP2	4.63417e-102	8.25458e-101
CA9	4.90722e-102	8.73176e-101
ANKRD22	5.05374e-102	8.98301e-101
GNS	5.42793e-102	9.638e-101
GSTA4	1.10621e-101	1.96216e-100
RPL9	1.48438e-101	2.63019e-100
PCSK7	1.67362e-101	2.9624e-100
MARCKS	2.13425e-101	3.77378e-100
XRCC5	2.57851e-101	4.55457e-100
ORMDL1	4.09339e-101	7.22283e-100
IL20RB	5.27458e-101	9.29734e-100
TSPAN5	5.35777e-101	9.43413e-100
RGS10	9.47215e-101	1.66615e-99
PTF1A	1.19683e-100	2.10304e-99
RP1-313I6.12	1.31058e-100	2.30052e-99
SRSF3	2.34322e-100	4.1089e-99
C10orf118	3.18078e-100	5.57181e-99
ENTPD6	3.53315e-100	6.18264e-99
SEMA4A	3.82438e-100	6.68535e-99
RP11-169F17.1	3.8482e-100	6.72004e-99
JAK1	3.91812e-100	6.83508e-99
PFDN2	4.5962e-100	8.0097e-99
CDV3	5.88711e-100	1.02488e-98
KRAS	5.984e-100	1.04067e-98
MED30	6.82125e-100	1.18506e-98
COX6C	6.86034e-100	1.19063e-98
ENAH	6.99174e-100	1.21219e-98
RDH10	1.15735e-99	2.00449e-98
DDIT3	1.89775e-99	3.28347e-98
METTL7B	2.81107e-99	4.85873e-98
CD70	3.62313e-99	6.25592e-98
IRS1	3.90048e-99	6.72794e-98
PPAP2C	5.05506e-99	8.71058e-98
MKNK2	5.29833e-99	9.12046e-98
CENPM	7.35601e-99	1.26496e-97
AP3S1	8.87843e-99	1.52521e-97
BACE2	9.18175e-99	1.57572e-97
APCDD1	1.19972e-98	2.0568e-97
HIST1H2BK	1.31753e-98	2.25649e-97
GPC3	3.92074e-98	6.70811e-97
IFT57	4.78792e-98	8.18352e-97
NMB	5.50883e-98	9.40618e-97
SETD5-AS1	5.84779e-98	9.97488e-97
MYH9	7.62943e-98	1.30008e-96
RP11-438N16.1	1.55643e-97	2.64954e-96
HIST2H2AA3	1.79056e-97	3.04503e-96
PA2G4	3.17587e-97	5.39547e-96
TXNRD1	3.39346e-97	5.75935e-96
INPP1	6.69907e-97	1.13582e-95
FASN	7.99896e-97	1.35485e-95
PITPNC1	8.91327e-97	1.50821e-95
TLK1	1.24002e-96	2.09613e-95
UBASH3B	1.35614e-96	2.29013e-95
SLC12A2	1.74051e-96	2.93628e-95
MIR4458HG	2.03217e-96	3.4249e-95
CXXC5	2.05577e-96	3.46123e-95
ATHL1	2.09054e-96	3.51627e-95
ITGAV	2.1268e-96	3.5737e-95
PRRG1	2.73615e-96	4.59304e-95
B4GALT1	2.84443e-96	4.77007e-95
NR4A1	4.21568e-96	7.06262e-95
EIF2S2	7.00449e-96	1.17232e-94
MBOAT2	7.48463e-96	1.25144e-94
PTPRS	8.16497e-96	1.36384e-94
PKDCC	1.72301e-95	2.87519e-94
SLC39A1	2.31573e-95	3.86046e-94
MCU	2.57829e-95	4.29394e-94
PYCARD	3.03036e-95	5.04185e-94
VSIG10	3.13653e-95	5.21337e-94
ISG20L2	3.29125e-95	5.46515e-94
KCNE3	3.34547e-95	5.54973e-94
MLLT3	5.09992e-95	8.45186e-94
MAMDC4	5.26282e-95	8.7133e-94
SETD9	5.9099e-95	9.77504e-94
SAA1	6.21814e-95	1.02748e-93
CALM2	6.27988e-95	1.03667e-93
C11orf58	7.32639e-95	1.20825e-93
SCAMP3	1.43771e-94	2.36872e-93
ERGIC3	1.94772e-94	3.20587e-93
LINC00960	3.59412e-94	5.91002e-93
FSIP2	3.63101e-94	5.96489e-93
DRAM2	3.80108e-94	6.2382e-93
CDKN2B	6.80332e-94	1.11545e-92
DOCK6	1.18657e-93	1.94359e-92
DNAJB6	3.3013e-93	5.40224e-92
FLNA	4.07832e-93	6.6673e-92
HBP1	4.77323e-93	7.79582e-92
BIK	5.01526e-93	8.1832e-92
PPP1R11	6.1724e-93	1.00615e-91
QSOX1	8.38571e-93	1.36563e-91
CEACAM5	8.94481e-93	1.45528e-91
RP11-528G1.2	1.07819e-92	1.75247e-91
ATF6	1.10072e-92	1.78737e-91
CLDN3	1.23026e-92	1.99581e-91
RFK	1.44975e-92	2.34962e-91
EFNA4	1.49355e-92	2.41829e-91
NFAT5	1.70078e-92	2.7512e-91
COA3	1.94553e-92	3.1441e-91
DEFB1	1.9782e-92	3.19384e-91
LBR	2.00407e-92	3.23252e-91
PARP14	2.9331e-92	4.72652e-91
SMARCA4	3.56947e-92	5.7465e-91
CCDC6	3.84749e-92	6.1882e-91
LINC00152	4.10687e-92	6.59911e-91
CSRP1	4.79876e-92	7.70354e-91
MEIS1	8.00694e-92	1.28415e-90
EHBP1L1	8.64736e-92	1.38554e-90
CRBN	8.8374e-92	1.41465e-90
CENPB	1.21378e-91	1.94113e-90
SPSB2	1.4491e-91	2.31527e-90
PROSC	2.68693e-91	4.28894e-90
CERS2	3.09407e-91	4.93417e-90
KYNU	3.11183e-91	4.95782e-90
MTX2	4.17129e-91	6.63951e-90
MUM1	4.35238e-91	6.92122e-90
PVR	4.72963e-91	7.51406e-90
SLC6A14	4.99541e-91	7.92886e-90
SLC16A4	5.53768e-91	8.78133e-90
TMEM141	9.60989e-91	1.52245e-89
CCL3	1.30836e-90	2.07083e-89
ATP5C1	1.61296e-90	2.55055e-89
RHOA	2.0267e-90	3.20181e-89
EFNA1	2.02943e-90	3.20313e-89
LRFN4	2.23065e-90	3.51744e-89
EIF3B	2.31206e-90	3.64242e-89
ZNF790	2.88431e-90	4.5397e-89
MTHFD2	3.54288e-90	5.57106e-89
NME1	5.17251e-90	8.12604e-89
FRMD8	5.91684e-90	9.28675e-89
TRPS1	5.93274e-90	9.30306e-89
TRIM28	7.8648e-90	1.23213e-88
OGT	8.2129e-90	1.28547e-88
RP11-1143G9.4	1.69304e-89	2.64747e-88
ATP11A	2.09473e-89	3.27258e-88
SLMAP	3.16301e-89	4.93698e-88
RP11-834C11.4	3.47963e-89	5.42617e-88
NMU	3.71323e-89	5.7851e-88
RPIA	5.43408e-89	8.45835e-88
TNFRSF10D	6.68008e-89	1.03882e-87
TRAPPC2L	8.61247e-89	1.3381e-87
CTNND2	1.36275e-88	2.11532e-87
GPATCH4	1.64425e-88	2.54994e-87
FAM84B	2.03277e-88	3.14958e-87
MIR24-2	2.69052e-88	4.16488e-87
NDUFA4L2	3.06615e-88	4.74202e-87
KRTCAP3	3.0954e-88	4.78288e-87
FBXO7	3.36525e-88	5.19509e-87
CDH3	4.85234e-88	7.48394e-87
LRG1	4.87295e-88	7.50887e-87
SPPL3	5.42747e-88	8.35573e-87
RGS7	6.11777e-88	9.4099e-87
SKIL	6.75451e-88	1.03798e-86
RSL1D1	6.94673e-88	1.06655e-86
SPRR1B	7.29468e-88	1.11896e-86
TNK2	1.21264e-87	1.85843e-86
TPI1	1.41333e-87	2.16404e-86
SEMA3C	1.49568e-87	2.28805e-86
DSC2	1.67469e-87	2.55959e-86
RABGAP1L	1.76652e-87	2.6975e-86
SEMA3A	1.83436e-87	2.79856e-86
PIM3	2.09335e-87	3.19079e-86
FAM129B	2.10776e-87	3.20986e-86
POLR2J3	2.41118e-87	3.66864e-86
F2RL1	3.1361e-87	4.76303e-86
CYB5A	3.13605e-87	4.76303e-86
NRG4	3.31357e-87	5.02806e-86
ITGB2	3.94219e-87	5.97657e-86
RP11-2E17.1	4.93188e-87	7.47029e-86
EDEM3	5.35905e-87	8.11006e-86
RNF24	9.32261e-87	1.40956e-85
RPS29	1.82215e-86	2.75261e-85
ANKRD28	1.83158e-86	2.76437e-85
MIA	1.92434e-86	2.90178e-85
PDLIM4	1.95806e-86	2.95e-85
S100A6	2.14688e-86	3.23159e-85
HELLS	2.38756e-86	3.59069e-85
C2orf82	2.40171e-86	3.60875e-85
MAPK10	3.35763e-86	5.04062e-85
ZDHHC14	3.68638e-86	5.52924e-85
MYEOV	3.95651e-86	5.92916e-85
NENF	5.42057e-86	8.11596e-85
LRCH1	8.61222e-86	1.28833e-84
MRPL51	1.55244e-85	2.32028e-84
CD55	1.58941e-85	2.37344e-84
NUP107	1.66842e-85	2.48923e-84
CORO1C	1.82915e-85	2.72662e-84
GNA15	2.20664e-85	3.28644e-84
PGAM1	2.58745e-85	3.85019e-84
2021-09-09	3.33947e-85	4.96486e-84
EIF3G	3.42717e-85	5.09077e-84
FABP6	3.49186e-85	5.18231e-84
SOX6	3.52446e-85	5.22609e-84
CDS1	3.93827e-85	5.83457e-84
RABGGTB	3.95141e-85	5.84891e-84
GMFG	4.49084e-85	6.64157e-84
LRP11	4.94191e-85	7.30227e-84
PMF1	5.3511e-85	7.9e-84
BRD2	8.56665e-85	1.26362e-83
FAU	9.80766e-85	1.44541e-83
SPG7	1.17791e-84	1.73444e-83
CHMP1B	1.32804e-84	1.9538e-83
TIMM8B	1.55747e-84	2.28935e-83
FKBP9	2.36707e-84	3.47637e-83
TRAM1	2.38516e-84	3.49989e-83
PTGR1	2.46195e-84	3.60943e-83
HHLA2	3.12284e-84	4.57439e-83
ADAM15	3.8536e-84	5.63993e-83
MRPL27	4.63645e-84	6.77981e-83
CEP350	6.05469e-84	8.84602e-83
SLC25A5	8.62151e-84	1.25853e-82
CHCHD1	1.0546e-83	1.53813e-82
TFF3	1.07725e-83	1.56981e-82
PPP1R7	1.19051e-83	1.73337e-82
PLEKHJ1	1.20074e-83	1.74675e-82
SH3BGRL2	2.96281e-83	4.30639e-82
LLGL2	3.31333e-83	4.81173e-82
ERP44	4.22042e-83	6.12377e-82
PPP1R14D	8.19098e-83	1.18748e-81
SCUBE2	8.39166e-83	1.21553e-81
ACLY	9.20821e-83	1.33267e-81
CMTM7	1.20486e-82	1.74226e-81
NDUFA3	1.32631e-82	1.91624e-81
CERS4	1.57148e-82	2.26852e-81
SIPA1L2	1.82487e-82	2.63205e-81
TMTC2	2.07702e-82	2.99318e-81
MYRF	2.54388e-82	3.66284e-81
SRSF5	2.72564e-82	3.92122e-81
COLGALT1	3.47714e-82	4.99809e-81
RNF149	3.69123e-82	5.2988e-81
CPVL	3.69261e-82	5.2988e-81
SPP1	3.81042e-82	5.46322e-81
FAM135A	3.97487e-82	5.69418e-81
LPCAT1	4.7436e-82	6.78966e-81
ZDHHC3	5.84948e-82	8.36545e-81
PPAPDC1B	6.99945e-82	1.00016e-80
CUTA	7.08666e-82	1.01176e-80
HOXC8	9.67784e-82	1.38054e-80
TSPAN3	1.03576e-81	1.47627e-80
EIF3H	2.18644e-81	3.1137e-80
SPINK5	2.53104e-81	3.60141e-80
FAM105A	2.82549e-81	4.017e-80
TNFSF15	3.509e-81	4.98455e-80
H2AFZ	3.53994e-81	5.02428e-80
CLIC6	5.25656e-81	7.45444e-80
AXL	5.93463e-81	8.40897e-80
ERICH1	1.2937e-80	1.83155e-79
GSDMB	1.34541e-80	1.90317e-79
LDLR	1.5773e-80	2.22932e-79
TM4SF20	1.63995e-80	2.31593e-79
FAM107B	1.66741e-80	2.35275e-79
ANAPC5	2.39734e-80	3.37705e-79
MBP	2.39542e-80	3.37705e-79
HAT1	3.35163e-80	4.7174e-79
DSG2	4.45214e-80	6.26115e-79
RPL31	4.63426e-80	6.51184e-79
SHISA4	4.76606e-80	6.69149e-79
RPS2	5.15575e-80	7.2326e-79
KNOP1	5.64709e-80	7.9153e-79
SYNCRIP	6.35975e-80	8.90681e-79
TGM2	6.88614e-80	9.63604e-79
RP1-193H18.2	6.92899e-80	9.68798e-79
VPS72	7.17281e-80	1.00206e-78
SPAG7	8.17073e-80	1.14053e-78
LMO4	8.81863e-80	1.22995e-78
TMEM9B	8.95461e-80	1.24789e-78
NFATC3	9.50436e-80	1.32341e-78
MAN2A1	1.02759e-79	1.42848e-78
SH3KBP1	1.02681e-79	1.42848e-78
GNAS	1.16035e-79	1.61171e-78
GADD45G	1.38559e-79	1.92299e-78
CNOT1	1.9522e-79	2.70713e-78
SRCAP	2.95874e-79	4.09955e-78
TFAP2C	4.7984e-79	6.64309e-78
RPS19	5.17946e-79	7.16478e-78
ZFR	5.24236e-79	7.24585e-78
MIEN1	5.4376e-79	7.50958e-78
AARS	5.66648e-79	7.81927e-78
ALDH3B1	5.79457e-79	7.98951e-78
PTK2B	5.80626e-79	7.99911e-78
SRPX2	5.9698e-79	8.21772e-78
MIF	7.05932e-79	9.70958e-78
ARPC5	7.69608e-79	1.05768e-77
NDUFA1	9.84347e-79	1.3517e-77
CEP57	1.13214e-78	1.55338e-77
NPTN	1.36685e-78	1.87391e-77
BAG3	1.39387e-78	1.9094e-77
C9orf16	1.42122e-78	1.94528e-77
SLC26A9	1.47364e-78	2.01541e-77
KIF5B	1.53525e-78	2.09797e-77
CAND1	2.37131e-78	3.23785e-77
EPB41L2	2.9826e-78	4.06924e-77
SLC22A18	3.05872e-78	4.16973e-77
SSR4	3.37841e-78	4.60182e-77
ARHGDIA	4.89998e-78	6.66903e-77
CNN2	6.21673e-78	8.45436e-77
SOX8	8.3812e-78	1.13887e-76
RNF7	1.05079e-77	1.42671e-76
SMAD3	1.1725e-77	1.59069e-76
CMBL	1.32313e-77	1.7936e-76
FLNB	1.33221e-77	1.80446e-76
PLA2R1	1.4402e-77	1.94917e-76
RALB	1.56072e-77	2.11059e-76
ANKRD37	1.9604e-77	2.64896e-76
CMTM3	2.00569e-77	2.708e-76
ARRDC1	2.07234e-77	2.79575e-76
ADIPOR1	2.08563e-77	2.8092e-76
TM4SF18	2.08513e-77	2.8092e-76
RWDD1	2.57333e-77	3.46334e-76
SLC25A44	2.65526e-77	3.57076e-76
MR1	2.90398e-77	3.90213e-76
PPP2CB	3.24087e-77	4.35136e-76
TRIM25	3.39172e-77	4.55029e-76
SLC15A4	3.50078e-77	4.69288e-76
REV3L	3.61691e-77	4.84471e-76
RPUSD3	6.72151e-77	8.99608e-76
SSU72	1.04815e-76	1.40173e-75
OLA1	1.06484e-76	1.42293e-75
TMEM38B	1.63313e-76	2.1806e-75
TTTY15	1.74325e-76	2.3258e-75
FSTL3	3.028e-76	4.03669e-75
HSD17B7	3.12746e-76	4.16601e-75
KCNK6	3.35133e-76	4.4607e-75
GRIN2D	3.46692e-76	4.61092e-75
FAM3D	4.23552e-76	5.62871e-75
ERH	4.61917e-76	6.13374e-75
C5orf17	7.17312e-76	9.51762e-75
RP11-320N7.2	7.31657e-76	9.70034e-75
FAM13A	1.06404e-75	1.4096e-74
AHSA1	1.31715e-75	1.74354e-74
PER2	1.34706e-75	1.78175e-74
TCERG1L	1.34987e-75	1.78407e-74
RBM17	1.43372e-75	1.8934e-74
TSPAN14	3.61128e-75	4.76542e-74
LSM7	4.04722e-75	5.33652e-74
LGR5	4.36211e-75	5.74724e-74
S100P	4.36645e-75	5.74848e-74
TMEM139	4.89813e-75	6.44342e-74
TMEM198	5.67987e-75	7.46598e-74
ATP10B	5.70942e-75	7.499e-74
EIF5	5.91674e-75	7.76526e-74
RBM6	6.89897e-75	9.04733e-74
USP53	6.92815e-75	9.07856e-74
AHSA2	7.03011e-75	9.20503e-74
NAP1L1	7.96922e-75	1.04266e-73
FANCA	8.02186e-75	1.04874e-73
TADA3	8.55988e-75	1.11821e-73
DHRS3	9.64884e-75	1.25949e-73
CYP2W1	1.09085e-74	1.42282e-73
SLC39A3	1.42004e-74	1.85076e-73
SORL1	2.02172e-74	2.63292e-73
CYC1	2.24608e-74	2.92284e-73
PKIB	2.61539e-74	3.40081e-73
CTB-58E17.3	2.92693e-74	3.80299e-73
AAMP	3.21295e-74	4.1714e-73
TLCD1	3.46591e-74	4.49637e-73
UBA1	4.05439e-74	5.25578e-73
ETFB	4.66897e-74	6.04784e-73
LRAT	1.34332e-73	1.73871e-72
ARHGEF10	1.70951e-73	2.21098e-72
AKIRIN1	2.14819e-73	2.77623e-72
ZC3H12A	2.35549e-73	3.0418e-72
NDUFAF3	2.4649e-73	3.18066e-72
MDH2	2.51737e-73	3.24589e-72
BCAR1	2.70497e-73	3.48513e-72
KCNV1	2.79318e-73	3.59604e-72
TIMM13	2.93759e-73	3.77908e-72
ZWINT	3.95141e-73	5.07944e-72
DEF8	4.02602e-73	5.17142e-72
UNC93B1	4.34436e-73	5.57609e-72
CYB561	4.47043e-73	5.73355e-72
TSPAN33	5.66571e-73	7.26105e-72
PMP22	6.57597e-73	8.42123e-72
CANX	7.51444e-73	9.61575e-72
C10orf115	8.52831e-73	1.09049e-71
FAM120AOS	1.00507e-72	1.28418e-71
CIB1	1.13408e-72	1.44793e-71
NME7	1.18588e-72	1.51184e-71
CST1	1.18593e-72	1.51184e-71
ETS1	1.25735e-72	1.60168e-71
DICER1-AS1	1.5613e-72	1.98737e-71
ST3GAL1	1.65056e-72	2.0994e-71
SYF2	1.73149e-72	2.20069e-71
MAT2A	1.81095e-72	2.29995e-71
CD79A	2.44643e-72	3.10469e-71
CD59	2.56783e-72	3.25631e-71
CACHD1	2.95726e-72	3.74735e-71
PFDN5	3.02045e-72	3.82455e-71
PIK3CB	3.68368e-72	4.66084e-71
MRPL13	6.73338e-72	8.51317e-71
FLRT2	8.61691e-72	1.08864e-70
TRERF1	1.00332e-71	1.26663e-70
THOC2	1.32591e-71	1.67263e-70
SF3B3	2.4597e-71	3.10058e-70
C9orf24	2.89949e-71	3.65224e-70
GRAMD1B	2.90394e-71	3.65511e-70
DOCK9	3.01113e-71	3.78721e-70
STAT2	3.64575e-71	4.58198e-70
NEUROD4	3.73576e-71	4.69162e-70
NAA25	3.91228e-71	4.90966e-70
FSCN1	4.44193e-71	5.57021e-70
ANXA9	5.79071e-71	7.2562e-70
TAP2.1	6.20223e-71	7.76611e-70
APOBEC1	7.5077e-71	9.39379e-70
MXD1	8.19877e-71	1.02509e-69
ADAM8	8.83017e-71	1.10322e-69
GABRE	1.3555e-70	1.69228e-69
ELF5	1.39413e-70	1.73921e-69
B4GALT3	1.74364e-70	2.17363e-69
HRAS	1.76329e-70	2.19651e-69
SIVA1	2.00223e-70	2.49232e-69
PRDX2	2.28408e-70	2.84106e-69
UFD1L	3.03199e-70	3.76859e-69
S100A1	3.35003e-70	4.16083e-69
RAB4A	4.646e-70	5.76623e-69
RP11-14N7.2	4.71721e-70	5.8503e-69
IFT27	5.15628e-70	6.39015e-69
KCND3	5.38964e-70	6.67447e-69
ARRDC3	5.67651e-70	7.02458e-69
TMEM60	6.86147e-70	8.48473e-69
CLN5	1.12548e-69	1.39073e-68
SNAI2	1.22256e-69	1.50959e-68
CTNNA1	1.31021e-69	1.61663e-68
BET1	1.38482e-69	1.70744e-68
ISG20	1.386e-69	1.70765e-68
DDAH1	1.55628e-69	1.91606e-68
EIF4B	1.73264e-69	2.13163e-68
JAGN1	1.90065e-69	2.33663e-68
ALDH9A1	1.95676e-69	2.40385e-68
RSBN1	1.99654e-69	2.45094e-68
AHI1	2.69996e-69	3.31205e-68
S100A8	3.25605e-69	3.99132e-68
SPAG9	3.32214e-69	4.06939e-68
SCEL	3.63595e-69	4.45055e-68
NOL7	4.30263e-69	5.26278e-68
DMKN	5.01086e-69	6.12463e-68
MAD2L2	5.27122e-69	6.4382e-68
AHNAK2	5.40507e-69	6.59692e-68
GOLPH3L	5.52745e-69	6.74141e-68
ATP5F1	6.08173e-69	7.41208e-68
SRGN	8.12408e-69	9.89405e-68
RPL12	8.25983e-69	1.00521e-67
METTL21A	9.31574e-69	1.1329e-67
PELI2	9.67509e-69	1.17576e-67
POLE4	9.8476e-69	1.19586e-67
C1orf27	1.00154e-68	1.21536e-67
DDX21	1.01318e-68	1.22861e-67
RPS11	1.0181e-68	1.2337e-67
C14orf166	1.04524e-68	1.26567e-67
SEC11C	1.14223e-68	1.38212e-67
TMEM171	1.17591e-68	1.42186e-67
CMTM8	1.21499e-68	1.46806e-67
CYR61	1.23571e-68	1.49203e-67
ATXN2	1.33159e-68	1.60665e-67
TMEM9	1.3571e-68	1.63627e-67
SYBU	1.36855e-68	1.64889e-67
PRLHR	1.62681e-68	1.95866e-67
TMEM211	1.66268e-68	2.00042e-67
TINAGL1	1.78937e-68	2.15132e-67
MYO1D	1.79505e-68	2.15661e-67
ENDOD1	1.98717e-68	2.38573e-67
C4orf3	2.16819e-68	2.60121e-67
TVP23B	4.70572e-68	5.64152e-67
CRELD2	5.47414e-68	6.55811e-67
RPL21	6.52617e-68	7.81292e-67
ARSA	7.17519e-68	8.58382e-67
RHPN1	7.22848e-68	8.64145e-67
GDAP1	7.96165e-68	9.51122e-67
GNAI2	8.80991e-68	1.05171e-66
AGRN	1.14841e-67	1.36998e-66
VEZT	1.40937e-67	1.68012e-66
TRIM54	1.53433e-67	1.82779e-66
GPR161	1.66479e-67	1.98181e-66
GORASP2	1.70449e-67	2.02763e-66
EIF5B	1.89466e-67	2.25228e-66
NAPEPLD	2.03153e-67	2.41328e-66
FOXM1	2.77661e-67	3.29606e-66
ISCA2	2.85061e-67	3.38152e-66
TK1	3.0395e-67	3.60306e-66
TSPAN6	3.80203e-67	4.50382e-66
RPS15A	4.21157e-67	4.98546e-66
MPC1	5.50475e-67	6.5117e-66
OAS3	5.75847e-67	6.80707e-66
ATR	6.09468e-67	7.19948e-66
TMPRSS3	6.25899e-67	7.38841e-66
CTNNBIP1	8.12932e-67	9.58954e-66
VPS35	8.61553e-67	1.0156e-65
SGMS2	9.45872e-67	1.11422e-65
PPP2R2A	9.82537e-67	1.1566e-65
RHEB	1.13438e-66	1.33441e-65
HGS	1.35543e-66	1.59333e-65
COPS8	1.4261e-66	1.67525e-65
MMD	1.50809e-66	1.77032e-65
PSME2	1.76748e-66	2.07339e-65
EHBP1	2.44241e-66	2.86314e-65
FBXO21	3.00098e-66	3.5155e-65
CAST	3.38387e-66	3.96129e-65
PTCH1	3.45568e-66	4.04254e-65
EFHD2	4.34156e-66	5.07537e-65
KLHL24	4.60418e-66	5.37865e-65
ARNT2	5.02283e-66	5.86367e-65
DBI	5.14257e-66	5.99931e-65
CPQ	6.1628e-66	7.18455e-65
F5	6.75287e-66	7.86703e-65
MAFF	6.85918e-66	7.98537e-65
ZFHX3	1.06842e-65	1.24298e-64
2021-09-11	1.35193e-65	1.57173e-64
RPS9	1.45743e-65	1.69322e-64
CBFB	1.58962e-65	1.84553e-64
BCL7B	1.64445e-65	1.90788e-64
SNCA	1.66336e-65	1.9285e-64
YAP1	1.67659e-65	1.9425e-64
LEPREL4	1.74178e-65	2.01664e-64
HNRNPH1	1.98822e-65	2.3004e-64
COX14	2.52351e-65	2.91774e-64
JADE1	2.74768e-65	3.17476e-64
TMEM160	3.82319e-65	4.41443e-64
MTX1	4.65077e-65	5.36633e-64
MLEC	4.7443e-65	5.47051e-64
FILIP1	5.22411e-65	6.01966e-64
ADAM9	5.6487e-65	6.50448e-64
TMC8	5.65922e-65	6.51215e-64
SOX21	5.88254e-65	6.76452e-64
WNT10A	6.3516e-65	7.29895e-64
LONRF2	6.5391e-65	7.5093e-64
ARPC1A	1.00356e-64	1.15168e-63
MTMR11	1.04295e-64	1.19607e-63
PTPN11	1.29272e-64	1.4815e-63
SUCO	1.41588e-64	1.62154e-63
ABHD17C	1.46766e-64	1.67971e-63
DYNLL2	1.66672e-64	1.90624e-63
CDT1	1.71055e-64	1.95504e-63
CDK6	1.73472e-64	1.98133e-63
ARL6IP6	1.74924e-64	1.99656e-63
PPP1R12A	1.9564e-64	2.23151e-63
2021-03-09	2.01033e-64	2.29148e-63
ARNTL2	2.22063e-64	2.52949e-63
PICALM	2.29185e-64	2.60885e-63
GALNT1	2.57592e-64	2.93023e-63
UACA	2.64021e-64	3.00135e-63
MAPK6	3.03786e-64	3.45107e-63
PNPLA4	3.42777e-64	3.89141e-63
MRPS10	3.78121e-64	4.28977e-63
DNAJC10	3.8676e-64	4.38483e-63
TMEM120B	4.12159e-64	4.66967e-63
TPR	4.79454e-64	5.42846e-63
MBTPS1	5.03685e-64	5.69899e-63
RP3-460G2.2	5.73605e-64	6.48577e-63
SNORA76	5.86227e-64	6.62406e-63
ARNT	6.39081e-64	7.21646e-63
STK4	7.31384e-64	8.25322e-63
WSB2	7.69408e-64	8.6765e-63
HOMER1	7.72563e-64	8.70627e-63
NF1	9.1716e-64	1.03289e-62
KRT80	9.87356e-64	1.1112e-62
PIN4	9.90214e-64	1.11368e-62
RIT1	1.26161e-63	1.41797e-62
CYP20A1	1.50763e-63	1.69336e-62
SEC14L1	2.25705e-63	2.53341e-62
PDIA3	2.35644e-63	2.64321e-62
PRRC2C	2.45434e-63	2.75121e-62
UNC50	2.50879e-63	2.81037e-62
ABR	2.54028e-63	2.84377e-62
LINC01021	3.21657e-63	3.59847e-62
MCM4	3.57296e-63	3.99453e-62
DIP2B	3.61765e-63	4.04182e-62
ROMO1	3.76909e-63	4.20824e-62
TMEM230	3.94805e-63	4.40514e-62
BOD1	4.34406e-63	4.84379e-62
MYO1E	5.06509e-63	5.64405e-62
SMIM20	6.05071e-63	6.73789e-62
SCIN	6.11731e-63	6.80758e-62
NOP58	6.44918e-63	7.17216e-62
GLO1	6.5892e-63	7.32307e-62
BRSK2	6.60037e-63	7.33066e-62
MOB4	7.85491e-63	8.71828e-62
TMEM132A	8.65517e-63	9.60019e-62
NT5C2	1.35315e-62	1.49991e-61
A1CF	1.38898e-62	1.53862e-61
MYO7B	1.47216e-62	1.62969e-61
EMP1	1.5445e-62	1.70866e-61
TCF7L2	1.72183e-62	1.90358e-61
RHPN2	1.7442e-62	1.92705e-61
LYPLAL1	1.80713e-62	1.99528e-61
ALPPL2	1.95997e-62	2.16262e-61
CUZD1	1.97592e-62	2.1788e-61
PPP1R14B	2.1747e-62	2.39642e-61
ACP6	2.56357e-62	2.8231e-61
EPB41L1	3.40099e-62	3.74286e-61
NMT1	4.21963e-62	4.64077e-61
TM7SF3	4.83057e-62	5.30923e-61
STX16	5.2198e-62	5.7333e-61
DHRS7	6.04149e-62	6.63152e-61
KIAA1033	6.13448e-62	6.72922e-61
FAM84A	6.39939e-62	7.01526e-61
RNF144A	6.54842e-62	7.17398e-61
NCOR2	7.54189e-62	8.257e-61
GAN	7.61012e-62	8.32631e-61
SAMD9L	9.70875e-62	1.06156e-60
CWC22	9.78727e-62	1.06945e-60
TIFA	1.19661e-61	1.30669e-60
PDIA6	1.26997e-61	1.38589e-60
NOTUM	1.48485e-61	1.61935e-60
CATSPER1	1.51554e-61	1.65175e-60
SMARCB1	1.73941e-61	1.89453e-60
MAP2K6	1.83508e-61	1.99744e-60
TOMM22	1.83937e-61	2.00082e-60
NTM	1.95504e-61	2.12527e-60
CEBPB	2.01262e-61	2.18646e-60
NDN	2.21997e-61	2.41017e-60
RP11-475N22.4	2.56085e-61	2.77847e-60
MAP3K13	3.01397e-61	3.268e-60
CLDN1	3.10774e-61	3.36751e-60
WNT3A	3.1322e-61	3.39185e-60
RNF115	3.46348e-61	3.74818e-60
C14orf119	3.48193e-61	3.76574e-60
LARP1	3.63458e-61	3.92832e-60
ID2	3.86334e-61	4.1729e-60
RP11-44F21.5	4.802e-61	5.18347e-60
NPM1	4.84744e-61	5.22918e-60
SP5	5.04796e-61	5.44201e-60
EIF4A3	5.688e-61	6.12811e-60
TNFRSF25	5.79886e-61	6.24356e-60
GMPR	7.03122e-61	7.56561e-60
PDE4C	7.20409e-61	7.74669e-60
FOXL1	7.46844e-61	8.02584e-60
WIPF2	8.37315e-61	8.99236e-60
ARHGAP1	9.07093e-61	9.73555e-60
DYNC1LI2	1.12579e-60	1.20752e-59
PRDX1	1.4685e-60	1.5741e-59
DUSP4	2.00626e-60	2.14916e-59
CD52	2.93181e-60	3.13865e-59
MTA1	3.07791e-60	3.29297e-59
MUC13	3.20511e-60	3.4269e-59
ICA1	3.78802e-60	4.04758e-59
LINC00839	3.95908e-60	4.22769e-59
HNRNPU	4.27039e-60	4.55724e-59
TMEM154	4.30184e-60	4.5879e-59
FAM195A	4.34629e-60	4.63238e-59
MAF1	5.01996e-60	5.34703e-59
CDK5RAP3	5.58276e-60	5.94276e-59
PSAP	6.37484e-60	6.78164e-59
APOL1	8.25533e-60	8.77661e-59
CTSE	8.45803e-60	8.98645e-59
PLSCR1	8.53959e-60	9.06741e-59
SMIM6	9.34881e-60	9.92042e-59
C3orf58	9.91338e-60	1.05129e-58
LY6E	1.00085e-59	1.06071e-58
BAK1	1.08222e-59	1.14623e-58
NDUFA2	1.15794e-59	1.22567e-58
KIAA1324L	1.21256e-59	1.28267e-58
SCARB1	1.25754e-59	1.32943e-58
GJB3	1.29629e-59	1.36953e-58
FDX1	1.70168e-59	1.7967e-58
AKR7A3	1.77399e-59	1.87188e-58
KCNQ2	1.82475e-59	1.92425e-58
RP11-789C1.1	1.83848e-59	1.93751e-58
PAG1	1.86145e-59	1.9605e-58
TFPI	2.32938e-59	2.45179e-58
FH	2.43137e-59	2.55756e-58
VPS37B	2.44429e-59	2.56955e-58
CDK1	2.62032e-59	2.75288e-58
SLC25A4	2.63809e-59	2.76983e-58
SBDS	2.64591e-59	2.77631e-58
HDAC2	2.81755e-59	2.95459e-58
PSMB8	3.28572e-59	3.44339e-58
DAZAP2	3.69381e-59	3.86866e-58
MYADM	4.1118e-59	4.30376e-58
XPO7	4.29792e-59	4.49579e-58
DDX11	4.52346e-59	4.72879e-58
EXTL3	4.80462e-59	5.01962e-58
COPE	5.44556e-59	5.68571e-58
GLRX2	6.52743e-59	6.81109e-58
RP6-99M1.2	7.004e-59	7.30386e-58
C6orf48	9.09751e-59	9.48115e-58
CYB5R2	9.56266e-59	9.95978e-58
MALAT1	1.05291e-58	1.09596e-57
IL17RE	1.13721e-58	1.18297e-57
FABP5	1.16753e-58	1.21378e-57
GPR87	1.18793e-58	1.23422e-57
PIGT	1.24065e-58	1.2882e-57
SLCO1B3	1.25204e-58	1.29924e-57
RNF145	1.28421e-58	1.3318e-57
NHP2	1.38832e-58	1.43888e-57
VKORC1	1.6771e-58	1.73711e-57
RORA	1.89805e-58	1.96477e-57
IL18	2.41421e-58	2.49754e-57
MLLT6	2.41898e-58	2.50094e-57
AP1S2	2.88778e-58	2.9838e-57
BIRC3	3.01243e-58	3.1107e-57
RRM2	3.26961e-58	3.3742e-57
SH3PXD2A	3.60333e-58	3.71634e-57
DENND3	4.65851e-58	4.80167e-57
TMEM30A	4.70062e-58	4.84213e-57
CMTM4	5.41566e-58	5.57529e-57
WDR6	5.44373e-58	5.60078e-57
SPEN	5.45182e-58	5.60569e-57
GGH	5.53699e-58	5.6898e-57
RASEF	7.97237e-58	8.18742e-57
SP100	8.11694e-58	8.33083e-57
NDFIP1	8.8883e-58	9.11698e-57
MRP63	1.12861e-57	1.15695e-56
CCDC88C	1.16123e-57	1.18966e-56
MT1E	1.34746e-57	1.37961e-56
RTCB	1.37881e-57	1.41086e-56
LINC00910	1.48616e-57	1.51978e-56
GSTO1	1.52032e-57	1.55377e-56
PAQR5	1.7885e-57	1.82676e-56
DYDC2	1.80319e-57	1.84065e-56
BNIP2	1.82073e-57	1.85743e-56
RAB3B	1.98277e-57	2.02152e-56
RAB27B	2.45487e-57	2.50134e-56
AKAP9	2.46061e-57	2.50567e-56
NPLOC4	2.47622e-57	2.52005e-56
CALB2	2.48498e-57	2.52745e-56
AKR7A2	2.5089e-57	2.55024e-56
ANKRD18A	2.71607e-57	2.75916e-56
PTK7	3.78403e-57	3.84176e-56
ENC1	3.97998e-57	4.03827e-56
GCN1L1	4.30353e-57	4.36394e-56
DUSP5	4.90991e-57	4.97585e-56
FA2H	5.82442e-57	5.8991e-56
DDX18	7.08193e-57	7.16844e-56
SPESP1	7.98057e-57	8.07322e-56
CD3D	9.1712e-57	9.27213e-56
MEAF6	1.01894e-56	1.02954e-55
PAWR	1.09451e-56	1.10523e-55
DDC	1.14918e-56	1.15974e-55
BRIX1	1.21266e-56	1.22308e-55
CALM1	1.3968e-56	1.40796e-55
ADCY6	1.41828e-56	1.42876e-55
ONECUT2	1.42163e-56	1.43129e-55
CYP2C18	1.52508e-56	1.53452e-55
FOXA2	1.71114e-56	1.72071e-55
PPP1CC	1.89277e-56	1.90222e-55
C1QBP	2.08057e-56	2.08971e-55
BRI3	2.11525e-56	2.12329e-55
MLF1	2.45319e-56	2.46105e-55
HMGN1	2.45834e-56	2.46476e-55
MBD2	2.8802e-56	2.886e-55
ELK3	2.98527e-56	2.98951e-55
KARS	3.14868e-56	3.15129e-55
SRSF2	3.82861e-56	3.82952e-55
RPL27A	3.93996e-56	3.93856e-55
FOXA3	4.08229e-56	4.07843e-55
IST1	4.57091e-56	4.56389e-55
SV2B	4.64014e-56	4.63028e-55
ECM1	4.65201e-56	4.63938e-55
TGFA	5.00156e-56	4.98504e-55
THSD7A	5.11914e-56	5.09923e-55
CLSPN	5.24432e-56	5.22085e-55
PHOSPHO2	5.45219e-56	5.42459e-55
RNF157	6.48182e-56	6.44522e-55
ZNF664	7.1132e-56	7.06887e-55
PNRC1	7.25523e-56	7.20578e-55
GOLGA3	7.27473e-56	7.22091e-55
IGFBP7	7.4477e-56	7.38826e-55
PSMB3	7.6642e-56	7.59857e-55
HBB	7.76376e-56	7.69277e-55
CORO1A	8.04366e-56	7.96544e-55
RORC	9.01619e-56	8.92328e-55
SMARCD2	1.06091e-55	1.04936e-54
XRN1	1.11082e-55	1.09809e-54
RP11-513H8.1	1.12853e-55	1.11494e-54
CRIM1	1.13598e-55	1.12165e-54
RAD23A	1.19442e-55	1.17866e-54
RP11-671J11.6	1.33635e-55	1.31795e-54
ST13	1.35073e-55	1.33136e-54
LINC00662	1.58637e-55	1.5627e-54
SEC16B	1.67746e-55	1.65147e-54
MRPL52	2.25688e-55	2.22062e-54
NOP56	2.40689e-55	2.36684e-54
CCL4	2.42995e-55	2.38813e-54
NET1	3.05725e-55	3.00289e-54
UBA6	3.36361e-55	3.30188e-54
THEMIS2	3.38545e-55	3.3214e-54
TRPM4	3.40177e-55	3.33547e-54
PIGH	3.41401e-55	3.34553e-54
MICU1	3.42425e-55	3.35362e-54
TOR3A	3.51881e-55	3.44423e-54
ACADM	3.55564e-55	3.47827e-54
PARK7	3.89839e-55	3.81136e-54
TMEM57	4.14248e-55	4.04766e-54
ACTR2	4.32477e-55	4.22334e-54
ITGB6	4.52965e-55	4.42085e-54
ACAD10	4.56111e-55	4.44899e-54
POLR2J	4.76296e-55	4.6432e-54
GINS2	4.93889e-55	4.81193e-54
CARD16	5.70007e-55	5.55034e-54
ERN2	6.02403e-55	5.86242e-54
TMEM44	6.47886e-55	6.30142e-54
ARHGAP11B	6.76024e-55	6.57131e-54
STX7	7.13926e-55	6.93575e-54
KIAA1217	1.11434e-54	1.08195e-53
ADAM10	1.16848e-54	1.13387e-53
DCAF7	1.21027e-54	1.17374e-53
CHMP1A	1.32119e-54	1.28059e-53
CIR1	1.49626e-54	1.44944e-53
CPSF1	1.62598e-54	1.5742e-53
NSA2	1.64545e-54	1.59214e-53
PLXNB2	2.07018e-54	2.00196e-53
ABRACL	2.51803e-54	2.43366e-53
C5orf45	2.62992e-54	2.54035e-53
TJP2	2.68901e-54	2.59595e-53
MRPS33	2.70558e-54	2.61045e-53
RRAS2	2.71247e-54	2.61561e-53
B3GNT5	3.29338e-54	3.17396e-53
ARHGAP32	3.90311e-54	3.75944e-53
GSTM4	4.04984e-54	3.89855e-53
GALNT14	4.0675e-54	3.91332e-53
LRP8	4.17202e-54	4.01159e-53
GMPPA	4.55927e-54	4.38146e-53
ZFYVE27	4.62236e-54	4.43957e-53
FBXO17	5.30591e-54	5.09319e-53
WDR1	6.19374e-54	5.94205e-53
CXCL3	7.07897e-54	6.78746e-53
FAM46C	7.10422e-54	6.80781e-53
TIMM17B	8.01199e-54	7.67335e-53
NIPAL1	9.01431e-54	8.62842e-53
GOLGB1	9.09528e-54	8.70099e-53
FAR2	9.2007e-54	8.79687e-53
APOA1BP	1.07621e-53	1.0284e-52
FGD6	1.41393e-53	1.35034e-52
CKB	1.47014e-53	1.40323e-52
ANLN	1.58885e-53	1.51568e-52
CLDN12	1.84191e-53	1.7561e-52
RP11-1060J15.4	1.922e-53	1.83143e-52
SHISA5	2.56366e-53	2.44147e-52
CDC26	2.75513e-53	2.62234e-52
CT83	3.13502e-53	2.98224e-52
NUDCD2	3.16417e-53	3.00827e-52
MAGOH	4.22476e-53	4.01435e-52
SLC15A3	4.47111e-53	4.24604e-52
USP9Y	5.25579e-53	4.98843e-52
ZNF185	6.64906e-53	6.30728e-52
NOTCH2NL	6.7161e-53	6.3673e-52
SLC39A11	7.54714e-53	7.15117e-52
CHCHD2	7.83428e-53	7.41908e-52
LENG8	9.07068e-53	8.58515e-52
DLX4	9.93087e-53	9.39404e-52
TPD52L2	9.9996e-53	9.45376e-52
MYO6	1.16431e-52	1.10014e-51
KIAA1377	1.29129e-52	1.21944e-51
SCP2	1.62361e-52	1.53241e-51
GNAI1	1.62614e-52	1.53394e-51
DNASE2	1.89395e-52	1.78558e-51
NRCAM	2.19483e-52	2.06809e-51
APLP1	2.32323e-52	2.18784e-51
RDH13	2.54175e-52	2.3923e-51
LETM2	2.7934e-52	2.6277e-51
FAT1	3.05228e-52	2.86962e-51
NGEF	3.18223e-52	2.99013e-51
GMNN	3.81462e-52	3.58235e-51
MYO19	4.28897e-52	4.02558e-51
KIAA0020	5.65732e-52	5.30695e-51
MFSD7	6.12548e-52	5.74293e-51
C3orf70	6.27414e-52	5.87905e-51
DPM3	6.44048e-52	6.03157e-51
RP11-1055B8.7	7.28138e-52	6.81531e-51
CCDC110	7.61062e-52	7.11953e-51
SFXN3	7.9038e-52	7.3897e-51
LINC00261	8.17123e-52	7.63551e-51
PRDM16	8.42305e-52	7.86648e-51
SLC7A2	8.44287e-52	7.88063e-51
SMPDL3A	8.6103e-52	8.03248e-51
IDH1	9.78746e-52	9.1256e-51
CYB5R1	9.92392e-52	9.24774e-51
RBBP6	1.02829e-51	9.57702e-51
ZNF703	1.04162e-51	9.69576e-51
SCNM1	1.20948e-51	1.1252e-50
PNISR	1.25734e-51	1.16909e-50
SLC2A14	1.34037e-51	1.2456e-50
KMT2E	1.77616e-51	1.64878e-50
SLC7A1	1.77611e-51	1.64878e-50
PUF60	1.94062e-51	1.80045e-50
GGT6	2.08217e-51	1.93072e-50
DECR1	2.12756e-51	1.97172e-50
HLA-F	2.24497e-51	2.0794e-50
OSBPL8	2.26493e-51	2.09674e-50
TDP2	2.36484e-51	2.18803e-50
FAM160A2	2.40386e-51	2.22291e-50
MRPS18B	2.54675e-51	2.35376e-50
SERPINB9	2.58248e-51	2.38548e-50
HSPA4L	2.61705e-51	2.41609e-50
GZMB	2.6769e-51	2.46999e-50
RTP4	3.17657e-51	2.92944e-50
NDUFS1	3.2427e-51	2.9888e-50
MUC1	3.3507e-51	3.08666e-50
KMT2A	3.61464e-51	3.32799e-50
RASAL2	3.84186e-51	3.53526e-50
PIGF	4.02375e-51	3.70062e-50
SERPINE2	4.37065e-51	4.01748e-50
CAMLG	4.67931e-51	4.29887e-50
TUBGCP2	5.07062e-51	4.65583e-50
CSRNP1	5.28664e-51	4.85154e-50
SPNS2	6.05923e-51	5.55753e-50
DPP7	6.07613e-51	5.57001e-50
C7orf73	6.11466e-51	5.60229e-50
RAD51AP1	6.76138e-51	6.19146e-50
ABI2	9.41445e-51	8.61624e-50
TBC1D1	9.67525e-51	8.85013e-50
ADPGK	1.10087e-50	1.00645e-49
RTN4	1.1729e-50	1.07171e-49
POLE	1.17672e-50	1.07463e-49
STRIP2	1.40564e-50	1.28299e-49
CREB5	1.44328e-50	1.31663e-49
SPSB1	1.44812e-50	1.32033e-49
APOBEC3B	1.61424e-50	1.47101e-49
GXYLT1	1.67858e-50	1.52881e-49
MRPL12	1.77779e-50	1.6183e-49
CLSTN3	2.31245e-50	2.10386e-49
EEPD1	2.33576e-50	2.12392e-49
BRD7	2.37429e-50	2.1578e-49
CCDC8	2.60348e-50	2.36482e-49
ACBD6	2.71987e-50	2.46921e-49
ALCAM	2.95156e-50	2.67811e-49
NXN	3.05868e-50	2.77382e-49
TNIP1	3.16002e-50	2.86418e-49
PRR4	3.23738e-50	2.93273e-49
TRPV4	3.36834e-50	3.04973e-49
BOLA1	3.42708e-50	3.10125e-49
RP11-357H14.17	3.47643e-50	3.14422e-49
PSMG4	4.05592e-50	3.66638e-49
PLXNA1	4.6419e-50	4.19384e-49
PAX8	4.65264e-50	4.20129e-49
SOWAHC	4.84483e-50	4.3725e-49
IDI1	5.03482e-50	4.54155e-49
CSGALNACT1	5.19706e-50	4.68539e-49
IRAK1	6.62186e-50	5.96673e-49
MYLIP	6.82937e-50	6.15044e-49
HEYL	7.20557e-50	6.48578e-49
SLC44A5	7.45554e-50	6.70721e-49
FAM25A	7.73428e-50	6.95427e-49
MFI2	8.95625e-50	8.04872e-49
RNPEPL1	9.48716e-50	8.5213e-49
DYNC1I1	9.8807e-50	8.87007e-49
DEDD2	1.35088e-49	1.21206e-48
C19orf24	1.40792e-49	1.26257e-48
MDH1	1.4635e-49	1.31172e-48
SPATA6L	1.6622e-49	1.48903e-48
CUEDC1	2.01551e-49	1.80456e-48
PERP	2.1027e-49	1.88164e-48
MPP6	2.19384e-49	1.96215e-48
TM2D1	2.2853e-49	2.04287e-48
FGD4	2.51655e-49	2.2484e-48
ASPHD1	2.87474e-49	2.56707e-48
ACADVL	2.91927e-49	2.60546e-48
IDNK	2.94705e-49	2.62886e-48
FAM136A	2.95071e-49	2.63074e-48
ARHGEF12	2.99469e-49	2.66854e-48
GAPDH	3.28185e-49	2.92289e-48
TAF15	3.74568e-49	3.33423e-48
COPS3	3.81269e-49	3.39209e-48
EMC3	3.84037e-49	3.41492e-48
AMH	3.85153e-49	3.42304e-48
CAV2	4.16889e-49	3.70315e-48
MARVELD3	4.42846e-49	3.93165e-48
CENPN	5.16202e-49	4.58052e-48
SLC41A2	5.86414e-49	5.20081e-48
RP13-1039J1.2	6.12697e-49	5.43106e-48
CDHR5	6.21098e-49	5.50264e-48
EIF2A	6.26787e-49	5.55013e-48
PRSS12	6.89755e-49	6.10451e-48
CXADR	6.95776e-49	6.15458e-48
ASB4	8.01863e-49	7.08927e-48
THRAP3	8.1939e-49	7.24044e-48
TBL1X	9.13327e-49	8.06208e-48
RGN	9.13284e-49	8.06208e-48
SOX5	9.46658e-49	8.35194e-48
EIF4A1	1.00551e-48	8.86653e-48
SAR1A	1.09762e-48	9.67373e-48
STARD10	1.17836e-48	1.03799e-47
MAGT1	1.26084e-48	1.11006e-47
EGLN1	1.3295e-48	1.1699e-47
PLIN5	1.3504e-48	1.18768e-47
PLXNA3	1.4109e-48	1.24024e-47
PPA1	1.42993e-48	1.25632e-47
PGP	1.45561e-48	1.27821e-47
TMEM220	1.46998e-48	1.29016e-47
GS1-251I9.4	1.63152e-48	1.4312e-47
RP11-1391J7.1	1.71973e-48	1.50779e-47
PCBP2	1.9818e-48	1.73667e-47
AGPAT4	2.10562e-48	1.84422e-47
INHA	2.14584e-48	1.87847e-47
ARV1	2.17156e-48	1.9e-47
NACA	2.52104e-48	2.20464e-47
EGR2	2.76445e-48	2.41625e-47
MST4	2.83252e-48	2.47447e-47
SLC25A33	3.0246e-48	2.6409e-47
MRPS16	3.20346e-48	2.79563e-47
DAPP1	3.30904e-48	2.88627e-47
NIN	3.45341e-48	3.01065e-47
CLN6	3.61473e-48	3.14966e-47
FZD7	3.77322e-48	3.28607e-47
NDUFB2	3.9783e-48	3.46288e-47
PAIP2	4.06699e-48	3.53826e-47
NCOA3	4.70614e-48	4.09221e-47
RBM15B	5.25629e-48	4.56824e-47
NR2F2	5.26973e-48	4.57757e-47
ETS2	5.37691e-48	4.66827e-47
TLDC1	5.45067e-48	4.72989e-47
C15orf52	5.62735e-48	4.88069e-47
IFNE	6.22067e-48	5.39252e-47
GBP4	6.36687e-48	5.51643e-47
TPGS1	8.66994e-48	7.50803e-47
OSBPL3	9.00933e-48	7.79794e-47
GOLM1	9.83621e-48	8.50928e-47
PHACTR3	9.90203e-48	8.56184e-47
RDH5	1.13708e-47	9.82676e-47
DDOST	1.14153e-47	9.86019e-47
OSBPL5	1.31785e-47	1.13774e-46
NUP210	1.54946e-47	1.33701e-46
PYCR2	1.55976e-47	1.34486e-46
C11orf74	1.56015e-47	1.34486e-46
ARID5B	1.68693e-47	1.45341e-46
SMC1A	1.79416e-47	1.54501e-46
AGPAT5	1.82283e-47	1.56889e-46
KIF20B	2.1271e-47	1.82985e-46
PARD6B	2.22583e-47	1.91381e-46
AMFR	2.46592e-47	2.11916e-46
AL117190.3	2.48549e-47	2.13489e-46
AIG1	2.8585e-47	2.45404e-46
PRELID2	2.92206e-47	2.50733e-46
NINJ2	2.93344e-47	2.51582e-46
EXPH5	2.99436e-47	2.56677e-46
ZFY	3.02891e-47	2.59507e-46
KIAA1549L	3.24551e-47	2.77923e-46
CSAD	3.31172e-47	2.83449e-46
FAM122B	3.41236e-47	2.91915e-46
RALGPS2	3.58964e-47	3.06926e-46
SEC13	3.98157e-47	3.40265e-46
FAM57A	4.02397e-47	3.43715e-46
ISG15	4.02982e-47	3.44041e-46
SNX27	4.28578e-47	3.65708e-46
FAM213A	4.73583e-47	4.03907e-46
GIT1	5.32132e-47	4.53613e-46
ITFG2	5.51825e-47	4.70163e-46
COMMD3	5.64794e-47	4.80971e-46
SSR3	5.89963e-47	5.02152e-46
AGR2	6.27548e-47	5.33873e-46
CKAP4	6.47595e-47	5.50652e-46
AKAP1	6.96626e-47	5.92044e-46
VSIG2	7.121e-47	6.04892e-46
ZBTB10	7.22505e-47	6.13422e-46
SLCO2B1	7.48727e-47	6.35365e-46
FAH	7.93208e-47	6.72774e-46
FKBP7	9.25883e-47	7.84911e-46
PTER	9.40955e-47	7.97288e-46
STARD13	9.6542e-47	8.17608e-46
PSMD7	9.89683e-47	8.37737e-46
GSTK1	1.03124e-46	8.72479e-46
[truncated: 5,605 more rows]

## Sheet: Sheet3
Supplementary Table 3. List of differentially expressed genes over the pseudotime between two different brenches
gene	p value	q value
SPINK1	0	0
RAMP1	0	0
SLC2A1	0	0
S100P	0	0
C4orf48	0	0
IFI6	0	0
RBP1	0	0
RP11-462G2.1	0	0
RPL36A	0	0
ENO1	0	0
TM4SF4	0	0
RPL10	0	0
HSP90AB1	0	0
SEC62	0	0
ISG15	0	0
HES1	5.87413e-302	1.82805e-299
DEFB1	8.3542e-293	2.46302e-290
CTSE	8.2997e-264	2.08174e-261
SRRM1	2.81462e-260	6.95583e-258
SARS	2.85112e-244	6.56343e-242
HIST1H4C	1.64039e-236	3.72524e-234
PSMD14	7.34179e-236	1.64505e-233
MINOS1	2.04825e-232	4.47024e-230
GSTM3	1.16993e-219	2.28613e-217
IGFBP3	1.04093e-215	1.9223e-213
DYNC1I2	3.7243e-209	6.65818e-207
TMEM176A	5.25721e-205	8.92399e-203
SERBP1	2.07889e-202	3.42508e-200
CLSPN	2.22779e-201	3.63475e-199
HLA-A	1.58388e-200	2.55933e-198
STMN1	7.93054e-200	1.26926e-197
TMEM176B	6.1026e-198	9.67492e-196
TAGLN2	7.07587e-197	1.10102e-194
LINC00152	1.34448e-195	2.03549e-193
PRDX1	3.21957e-194	4.78805e-192
TXNIP	1.51262e-193	2.22978e-191
PDLIM4	3.15228e-188	4.48933e-186
S100A2	4.21601e-186	5.85537e-184
CLDN3	4.58113e-184	6.15887e-182
RPL37A	3.96865e-182	5.25143e-180
NUCKS1	1.66051e-180	2.16317e-178
PKIB	9.98914e-179	1.28143e-176
VNN1	4.7583e-175	6.05782e-173
HSPA1A	5.74684e-174	7.26132e-172
DST	1.95217e-172	2.44823e-170
CLDN4	4.96016e-164	6.08434e-162
PHGDH	3.93867e-161	4.76182e-159
CENPW	2.38136e-155	2.68582e-153
EIF5B	5.08115e-155	5.65489e-153
LINC00035	4.87228e-154	5.24864e-152
H2AFZ	6.65913e-152	7.03816e-150
STEAP2	3.40251e-150	3.52958e-148
CDC5L	1.6947e-149	1.7472e-147
ANKRD36C	1.21689e-145	1.22454e-143
MTRNR2L9	2.1046e-145	2.10523e-143
VEGFA	1.11818e-143	1.0925e-141
ARL4C	1.64877e-140	1.5224e-138
LYPD6B	4.34331e-139	3.98849e-137
RFC1	7.71486e-139	7.0461e-137
HMGN3	9.91876e-139	8.96155e-137
MRPL14	1.69219e-138	1.5207e-136
ZC3H15	1.94112e-138	1.73514e-136
SLC40A1	2.99813e-138	2.6658e-136
LMO4	1.12231e-137	9.92656e-136
RPS4X	7.34179e-137	6.39269e-135
FAM3D	2.77406e-136	2.39067e-134
ARL14	7.11013e-135	6.03463e-133
DNAJC8	1.02486e-134	8.61139e-133
VCAN	7.22117e-134	6.0374e-132
LIMCH1	1.02333e-132	8.47149e-131
EPCAM	4.48562e-132	3.69514e-130
RPSA	7.33329e-130	5.92481e-128
RBM8A	3.1773e-127	2.53055e-125
PON2	2.17049e-124	1.68866e-122
FAM3C	7.60719e-122	5.78456e-120
PSMB2	2.1233e-120	1.59295e-118
LSM3	3.09412e-119	2.31096e-117
ATP1A1	6.35296e-119	4.72396e-117
KRTCAP3	3.04287e-118	2.23299e-116
CDK11A	5.27814e-118	3.85649e-116
CLINT1	2.7657e-117	1.99475e-115
CENPF	1.29879e-116	9.20938e-115
RPL37	3.20438e-116	2.25313e-114
IGFBP2	2.33928e-114	1.59157e-112
CTSB	3.24508e-114	2.19893e-112
LINC01133	4.4798e-114	3.02342e-112
WASF2	7.56152e-113	5.02258e-111
DCBLD2	1.32011e-112	8.69981e-111
RSRC1	4.64706e-110	3.00361e-108
ATP5I	1.29865e-109	8.298e-108
PEG10	1.33098e-109	8.47236e-108
CBX3	1.39256e-107	8.76478e-106
TBCA	1.83586e-106	1.13844e-104
CAPN2	4.64475e-106	2.84872e-104
ATPIF1	6.68361e-106	4.0695e-104
RARRES1	1.4384e-105	8.69509e-104
NMUR2	4.45009e-105	2.68042e-103
PODXL	1.17142e-104	7.00562e-103
RPL14	3.01426e-104	1.79627e-102
CMSS1	1.79512e-103	1.06222e-101
IGFBP7	2.35996e-102	1.38668e-100
CENPU	2.89892e-102	1.69743e-100
WBP5	4.26565e-102	2.48903e-100
HSPA1B	6.05578e-102	3.52136e-100
COX7A2	3.19851e-100	1.84711e-98
MTRNR2L12	1.17312e-99	6.72845e-98
NCL	1.3671e-99	7.81432e-98
NDUFB4	4.41872e-99	2.50867e-97
AGR2	5.16055e-99	2.91997e-97
COX20	6.38362e-99	3.59989e-97
GJA1	7.93778e-99	4.46135e-97
DDX18	4.64329e-98	2.59238e-96
MSN	2.29858e-97	1.27484e-95
SEPP1	5.29534e-97	2.90811e-95
EIF4A2	6.55283e-96	3.55227e-94
HLA-C	2.68476e-93	1.41879e-91
TPM3	3.81771e-93	2.01118e-91
NASP	1.19056e-92	6.25229e-91
RAC1	2.32478e-92	1.21707e-90
NT5E	4.37782e-92	2.27066e-90
B4GALT4	7.03104e-92	3.63559e-90
PFDN1	1.69957e-90	8.65492e-89
UGP2	7.55513e-90	3.82422e-88
PRELID1	1.51961e-89	7.62299e-88
ARPC2	4.66511e-89	2.31944e-87
AHI1	5.14242e-89	2.54921e-87
GNL3	5.37912e-89	2.65871e-87
FRG1	5.51151e-89	2.71616e-87
COX6A1P2	1.87821e-88	9.17536e-87
HLA-G	2.22397e-88	1.0833e-86
RPL5	3.4625e-87	1.65305e-85
SLC7A11	3.94301e-87	1.87712e-85
SRSF10	5.82061e-87	2.76315e-85
ATF3	8.85116e-86	4.15485e-84
SLC25A6	1.32374e-85	6.19649e-84
TCEAL4	2.54304e-85	1.18382e-83
ITGA6	3.00073e-85	1.38537e-83
SMC4	4.92324e-85	2.24824e-83
DUSP1	1.02874e-84	4.67243e-83
RP11-350J20.12	1.46119e-83	6.5481e-82
AAK1	1.19977e-82	5.33391e-81
RPL10A	6.99542e-82	3.08551e-80
SERP1	3.746e-81	1.64795e-79
EGR1	1.42436e-80	6.24972e-79
PRRC2C	6.01122e-79	2.60357e-77
CD47	8.40736e-79	3.63202e-77
TMEM14A	8.7814e-79	3.78388e-77
DPP4	1.40251e-78	6.02792e-77
RPS8	2.19594e-78	9.39003e-77
TMA16	3.87943e-78	1.65048e-76
HLTF	6.60005e-78	2.7938e-76
PKN2	1.33088e-77	5.57743e-76
AZGP1	2.13771e-77	8.91421e-76
PTMA	2.53086e-77	1.05015e-75
RPS27	2.92045e-77	1.20882e-75
PARK7	4.83904e-77	1.98827e-75
ATP6V0B	2.27606e-76	9.30638e-75
CCDC174	9.85731e-76	3.98202e-74
TTC1	1.65919e-74	6.49946e-73
PDCD10	5.04955e-74	1.96886e-72
RPS18	5.29369e-74	2.05927e-72
STC2	5.36265e-74	2.08128e-72
C2orf49	8.69508e-74	3.3591e-72
HMGN2	1.36942e-73	5.27824e-72
ANXA10	1.95744e-73	7.52739e-72
VIL1	5.27966e-73	2.02568e-71
ECE1	1.02374e-72	3.90113e-71
GNG5	4.19287e-72	1.59055e-70
HSPB1	3.30197e-71	1.23585e-69
ATP5G3	4.77024e-71	1.77747e-69
U2SURP	1.6896e-70	6.24039e-69
RPL39	3.76307e-70	1.37475e-68
GTF3C6	6.08257e-70	2.20772e-68
S100A11	9.27594e-70	3.35953e-68
TPR	2.04726e-69	7.38288e-68
DHX36	2.30345e-69	8.28899e-68
RALA	8.79634e-69	3.13848e-67
CXCL14	8.86441e-69	3.15607e-67
QPCT	1.55458e-68	5.51155e-67
HLA-DQB1	2.84523e-68	1.0045e-66
NENF	4.85245e-68	1.70241e-66
PSMD2	4.89421e-68	1.71348e-66
NUDC	9.94589e-67	3.46765e-65
PDLIM7	1.61758e-66	5.62805e-65
ANXA5	2.41974e-66	8.40159e-65
JUN	3.16751e-66	1.09527e-64
AKAP9	3.83961e-66	1.32223e-64
RHOB	6.80703e-66	2.33931e-64
AKR7A3	7.91188e-66	2.71345e-64
PABPC4	1.64436e-65	5.61655e-64
SPATS2L	2.72693e-65	9.27653e-64
STEAP1	2.87567e-65	9.74306e-64
PSMD1	3.62808e-65	1.22429e-63
SMIM4	7.03859e-65	2.36567e-63
CXCL1	1.02354e-64	3.43324e-63
SGOL1	1.93005e-64	6.44822e-63
ZMAT3	7.14868e-64	2.37418e-62
MYEOV2	1.74841e-63	5.79526e-62
UQCRH	2.02094e-63	6.68541e-62
PARP1	5.4477e-63	1.79156e-61
MAT2A	5.9358e-63	1.94826e-61
MCL1	1.04036e-62	3.39481e-61
SNRPG	3.85036e-62	1.24194e-60
GOLGB1	7.45254e-62	2.39465e-60
PLAC8	9.63336e-62	3.08948e-60
RPS10	9.72703e-62	3.11358e-60
GABRP	1.29301e-61	4.10756e-60
SOX4	1.61466e-61	5.1197e-60
AP3S1	2.10528e-61	6.66274e-60
MGST2	2.7642e-61	8.71527e-60
LRP11	4.13333e-61	1.29591e-59
HIST1H2BK	9.24755e-61	2.88857e-59
RWDD1	1.21357e-60	3.77668e-59
RRM2	1.63437e-60	5.06745e-59
ARL4A	3.21799e-60	9.95917e-59
2021-09-07	1.65207e-59	5.0755e-58
NDUFB2	2.66761e-59	8.16562e-58
DDX1	3.16349e-59	9.66589e-58
CAPN8	3.56596e-59	1.08561e-57
ATP1B3	3.56533e-59	1.08561e-57
BTG2	3.61113e-59	1.09738e-57
DTYMK	4.24939e-59	1.28668e-57
TES	6.04875e-59	1.82822e-57
MCM3	7.29523e-59	2.19707e-57
MRPS10	4.66627e-58	1.39531e-56
LAMA4	7.79775e-58	2.32755e-56
SNHG8	9.12487e-58	2.71885e-56
TMSB10	1.1103e-57	3.3024e-56
MGST3	1.38307e-57	4.0992e-56
SULT1C2	1.54057e-57	4.54197e-56
RBMX	2.3432e-57	6.8602e-56
RPS27A	5.15252e-57	1.49806e-55
HSPA6	6.64134e-57	1.9276e-55
MRPS5	1.58814e-56	4.5857e-55
RAP1GAP	1.77617e-56	5.11981e-55
MIER1	2.29405e-56	6.59e-55
AC005550.3	2.52298e-56	7.23528e-55
XRCC5	3.15418e-56	8.98408e-55
USP1	3.77825e-56	1.07253e-54
RRP15	5.74979e-56	1.62943e-54
PTP4A1	7.00731e-56	1.9758e-54
AK2	7.34613e-56	2.06787e-54
TGFB2	7.84061e-56	2.20337e-54
DDX46	8.2179e-56	2.30554e-54
MTRNR2L2	8.99532e-56	2.51944e-54
PSMB1	1.88544e-55	5.26327e-54
CETN3	1.02651e-54	2.84661e-53
RHOC	1.33984e-54	3.7033e-53
CXCL6	1.4442e-54	3.97865e-53
MUC1	5.0018e-54	1.36898e-52
CLDN1	5.33333e-54	1.45734e-52
MTMR11	7.34343e-54	2.0001e-52
CD55	8.53376e-54	2.3168e-52
MUC20	1.03359e-53	2.79703e-52
PROM1	1.33439e-53	3.59366e-52
IK	1.71604e-53	4.61408e-52
RPA3	2.34615e-53	6.27818e-52
UTP11L	2.39858e-53	6.40828e-52
NBEAL1	6.57241e-53	1.7421e-51
RPS14	6.87359e-53	1.81907e-51
AURKAIP1	1.96997e-52	5.1808e-51
CYP3A5	4.23488e-52	1.10508e-50
SSB	4.91601e-52	1.27885e-50
DHRS9	8.84665e-52	2.29426e-50
UBXN4	9.55762e-52	2.47482e-50
TAX1BP1	1.02411e-51	2.64773e-50
XRCC4	1.85458e-51	4.7726e-50
PPIA	4.8184e-51	1.23435e-49
ERAP2	5.12737e-51	1.30951e-49
CDKN1A	6.66713e-51	1.68991e-49
NT5C3A	7.05977e-51	1.78674e-49
SEC61G	1.19747e-50	3.0261e-49
CLDN12	2.77483e-50	6.95986e-49
FLNB	4.5822e-50	1.14419e-48
HIST1H2AC	5.2345e-50	1.3032e-48
GNLY	6.80675e-50	1.68962e-48
RPL22	6.82832e-50	1.69248e-48
CENPK	7.70203e-50	1.90622e-48
CKS1B	7.78897e-50	1.92491e-48
TARS	8.5272e-50	2.10117e-48
RNF128	1.63072e-49	3.97741e-48
MRPL1	2.11546e-49	5.14477e-48
TMCO1	2.57732e-49	6.2409e-48
YPEL5	4.09286e-49	9.85394e-48
PPIG	7.15709e-49	1.71332e-47
MLF1	9.09358e-49	2.1707e-47
MRPS18C	2.0423e-48	4.84074e-47
SRP9	3.98592e-48	9.38142e-47
ID2	8.80224e-48	2.06019e-46
HP1BP3	8.99857e-48	2.10321e-46
UBR4	9.39524e-48	2.19287e-46
WWTR1	1.85753e-47	4.32951e-46
CEBPZ	3.42375e-47	7.92508e-46
ANP32E	3.7714e-47	8.71779e-46
PIGR	4.1982e-47	9.69103e-46
SCOC	4.35801e-47	1.00461e-45
THRAP3	6.6131e-47	1.51821e-45
HIST1H2BD	8.79423e-47	2.01345e-45
DPY19L1	9.97614e-47	2.27784e-45
NPNT	1.13948e-46	2.5947e-45
PRKACB	1.17652e-46	2.67543e-45
HPGD	1.19796e-46	2.7205e-45
PRSS1	1.8156e-46	4.10096e-45
EFNA1	2.44599e-46	5.51003e-45
C4orf3	2.7895e-46	6.27543e-45
SPC25	6.81819e-46	1.52164e-44
SLC25A5	9.0345e-46	2.01092e-44
GOLGA4	1.24936e-45	2.76986e-44
RAD50	1.62747e-45	3.60337e-44
CAMK2D	3.09369e-45	6.82276e-44
CAPZB	4.50639e-45	9.91229e-44
GSPT2	5.24013e-45	1.15112e-43
CD52	5.74751e-45	1.26092e-43
ZYX	1.86594e-44	4.0685e-43
HLA-DRB5	3.03998e-44	6.60037e-43
NDUFAF3	3.55141e-44	7.68101e-43
RPF1	4.22904e-44	9.13484e-43
SH3GLB1	4.49119e-44	9.68863e-43
EPB41L4A-AS1	6.37408e-44	1.37329e-42
CANX	1.46016e-43	3.12586e-42
RBBP4	1.83466e-43	3.91759e-42
ZRANB2	3.80347e-43	8.08058e-42
LINC01021	4.50364e-43	9.53195e-42
LCK	4.9867e-43	1.05146e-41
NCOA7	1.19742e-42	2.49044e-41
MET	1.45431e-42	3.02098e-41
GULP1	1.51428e-42	3.14167e-41
CXXC5	2.09823e-42	4.33713e-41
OCIAD2	3.60385e-42	7.40375e-41
LBH	4.02871e-42	8.2564e-41
ZCCHC17	4.14263e-42	8.47953e-41
TMEM106B	4.42036e-42	9.02603e-41
SNRNP27	4.68258e-42	9.52673e-41
SAT1	7.213e-42	1.4569e-40
C1orf56	7.57857e-42	1.52891e-40
B3GNT5	8.35239e-42	1.68098e-40
MACC1	1.26657e-41	2.54297e-40
PKDCC	1.90481e-41	3.8153e-40
SSR4	2.09791e-40	4.15257e-39
EFHD2	2.71786e-40	5.36705e-39
RP11-115D19.1	2.8984e-40	5.71015e-39
MAGOH	4.13148e-40	8.11092e-39
EBP	4.65249e-40	9.12312e-39
CCT7	5.53473e-40	1.08278e-38
NPSR1	1.64609e-39	3.19798e-38
HLA-E	2.44725e-39	4.73315e-38
VSIG1	2.44755e-39	4.73315e-38
CTNNBIP1	3.15885e-39	6.09465e-38
SLC35A1	4.12618e-39	7.92463e-38
AIMP1	6.1683e-39	1.18062e-37
TACC3	1.15767e-38	2.21076e-37
TM4SF18	1.81835e-38	3.46455e-37
RNF149	3.13951e-38	5.94808e-37
USP48	4.07241e-38	7.69818e-37
TTC37	4.11362e-38	7.76734e-37
MPHOSPH10	4.15199e-38	7.831e-37
MARCKS	4.20561e-38	7.92323e-37
YWHAG	4.94704e-38	9.30963e-37
IL1R2	5.13152e-38	9.64599e-37
YTHDC1	6.47986e-38	1.21533e-36
PHIP	6.75956e-38	1.26638e-36
RGS14	9.44138e-38	1.76488e-36
LAPTM4A	1.31112e-37	2.44544e-36
EPRS	1.72438e-37	3.20555e-36
AGRN	1.8092e-37	3.35952e-36
EMC3	2.15932e-37	4.00524e-36
BCYRN1	2.53642e-37	4.68916e-36
MARCKSL1	2.76178e-37	5.10018e-36
LAT2	6.2715e-37	1.14557e-35
RBM41	6.80615e-37	1.24188e-35
TUBB	9.62869e-37	1.75309e-35
UGT2B7	9.75263e-37	1.77373e-35
CXCL2	9.92919e-37	1.80389e-35
SYF2	1.31885e-36	2.39344e-35
EBNA1BP2	1.72303e-36	3.11685e-35
GZMA	1.73369e-36	3.13276e-35
SUMO1	2.02407e-36	3.65354e-35
PSMB4	2.19033e-36	3.94941e-35
ANXA4	2.22373e-36	4.00533e-35
CIR1	2.38854e-36	4.29758e-35
SERPINB1	2.76477e-36	4.9692e-35
CMPK1	2.80827e-36	5.04198e-35
DNAJC10	2.89176e-36	5.18634e-35
F5	4.63597e-36	8.28803e-35
GPC1	4.80136e-36	8.57458e-35
LONRF2	5.43331e-36	9.69286e-35
LINC00969	6.15267e-36	1.09529e-34
MPC2	7.68088e-36	1.36445e-34
SLC29A1	7.87421e-36	1.39732e-34
ITGAV	8.08463e-36	1.43315e-34
CD164	8.94765e-36	1.58279e-34
SERPINE2	9.12409e-36	1.61231e-34
CCNG1	9.52151e-36	1.68077e-34
ARPC1B	1.05152e-35	1.85424e-34
NR4A2	1.0963e-35	1.92914e-34
FAT1	1.16987e-35	2.05645e-34
MYLK	1.32998e-35	2.33546e-34
ABHD11	2.09357e-35	3.66483e-34
HMGB2	2.12517e-35	3.71242e-34
RPF2	2.86731e-35	4.98811e-34
YIPF4	2.96828e-35	5.15843e-34
C6orf48	2.99928e-35	5.20691e-34
AGPAT9	4.00559e-35	6.93959e-34
XIST	4.54225e-35	7.86122e-34
IFRD1	6.32189e-35	1.09187e-33
RALGPS2	7.09954e-35	1.22367e-33
EIF3I	7.42278e-35	1.27807e-33
RHOBTB3	7.88848e-35	1.35548e-33
NSA2	9.86315e-35	1.69306e-33
PALMD	1.00317e-34	1.72022e-33
RARRES2	1.15446e-34	1.97564e-33
ITGA1	1.30099e-34	2.22187e-33
RPS3A	1.78358e-34	3.03987e-33
ALG13	2.3617e-34	4.01298e-33
PHACTR4	2.37994e-34	4.0399e-33
SPP1	2.45137e-34	4.15694e-33
FDPS	3.4221e-34	5.77974e-33
RNF181	4.36013e-34	7.34924e-33
CDV3	4.69537e-34	7.90102e-33
GPX1	4.69689e-34	7.90102e-33
CD58	7.0532e-34	1.18529e-32
DNAJC2	1.03325e-33	1.72945e-32
CDK11B	1.03835e-33	1.73626e-32
UQCRQ	1.08307e-33	1.80925e-32
SRSF11	1.25787e-33	2.09916e-32
CRIM1	1.35452e-33	2.2582e-32
RPL34	1.54613e-33	2.57001e-32
GARS	1.65029e-33	2.74043e-32
GLUL	2.59897e-33	4.30302e-32
GNG4	4.86404e-33	7.97465e-32
C2orf82	5.02495e-33	8.23043e-32
DHRS3	5.91517e-33	9.6791e-32
ABCF1	5.9856e-33	9.78483e-32
EEF1A1	8.03747e-33	1.31136e-31
S100A8	8.3973e-33	1.36874e-31
PRKAA2	1.42441e-32	2.31502e-31
PADI1	1.70636e-32	2.77056e-31
HMGCS1	2.40067e-32	3.87917e-31
MRPL18	2.56696e-32	4.14387e-31
SIPA1L2	2.79228e-32	4.50329e-31
C1orf192	3.46411e-32	5.57075e-31
BARD1	4.80527e-32	7.71276e-31
HMGA1	5.96993e-32	9.54565e-31
VAMP5	6.59659e-32	1.05376e-30
PALLD	6.76474e-32	1.0796e-30
CYSTM1	8.72646e-32	1.38808e-30
RNF168	9.15567e-32	1.45289e-30
NES	1.10975e-31	1.75771e-30
SKIV2L2	1.28251e-31	2.02752e-30
HDAC2	1.98421e-31	3.12508e-30
PITX1	2.83106e-31	4.44221e-30
GLO1	2.87548e-31	4.50769e-30
KRCC1	3.64943e-31	5.71562e-30
SOD2	4.18225e-31	6.52578e-30
SH3BGRL3	4.62051e-31	7.20294e-30
FAM162A	6.52576e-31	1.01261e-29
COX17	7.53279e-31	1.16564e-29
SORBS2	1.07267e-30	1.65682e-29
S100A9	1.24659e-30	1.92017e-29
C6orf141	1.42907e-30	2.19321e-29
SPRR1A	1.51282e-30	2.3196e-29
CDHR2	1.66093e-30	2.54439e-29
COX7C	3.05291e-30	4.63453e-29
SRI	3.10503e-30	4.70939e-29
BRK1	3.43092e-30	5.19897e-29
HIST1H1D	4.80671e-30	7.25106e-29
DNTTIP2	5.3224e-30	8.02178e-29
MIR4458HG	5.46721e-30	8.23266e-29
LTB	5.66302e-30	8.51988e-29
C1orf131	6.89975e-30	1.0362e-28
CDK14	8.41407e-30	1.26024e-28
NDUFAF2	9.92325e-30	1.48495e-28
HNRNPU-AS1	1.37915e-29	2.05467e-28
LY75	1.41288e-29	2.10305e-28
EIF4E	1.55122e-29	2.30692e-28
F12	2.50002e-29	3.70483e-28
DUSP2	3.12695e-29	4.62167e-28
PLOD2	3.13536e-29	4.63003e-28
PRPF38B	4.58254e-29	6.73161e-28
G0S2	6.86732e-29	1.00615e-27
ERLEC1	7.64653e-29	1.11739e-27
FANCD2	8.02091e-29	1.17006e-27
BHLHE40	8.1814e-29	1.19244e-27
CPVL	1.23926e-28	1.79842e-27
CWC22	1.50608e-28	2.17999e-27
TNFRSF10B	1.57315e-28	2.27511e-27
LIMS1	1.63439e-28	2.35961e-27
TMUB1	3.52394e-28	5.06152e-27
TTLL7	5.10679e-28	7.31001e-27
HILPDA	6.21122e-28	8.87581e-27
DEK	8.89734e-28	1.2639e-26
PTPN13	9.30406e-28	1.32056e-26
SSBP1	9.51191e-28	1.34893e-26
PPP1CB	1.09332e-27	1.54788e-26
SYNE1	1.20229e-27	1.70071e-26
UBE2D2	1.26048e-27	1.78004e-26
LARS	1.34509e-27	1.89793e-26
MZT2B	1.50543e-27	2.12237e-26
EIF4E2	1.51466e-27	2.1336e-26
MITF	2.44333e-27	3.43026e-26
SCCPDH	2.47646e-27	3.47387e-26
SLC44A5	2.528e-27	3.54321e-26
SNRPE	2.59197e-27	3.62984e-26
TMSB4X	3.06921e-27	4.28389e-26
CD74	3.19564e-27	4.45297e-26
CALM2	3.66771e-27	5.10653e-26
PNRC1	6.68896e-27	9.24408e-26
HLA-F	7.08902e-27	9.78891e-26
DHCR24	8.23669e-27	1.13457e-25
CAP1	8.67589e-27	1.19409e-25
AC018816.3	8.87021e-27	1.21984e-25
CRABP2	9.03195e-27	1.24005e-25
PUM1	9.6415e-27	1.32158e-25
BZW1	1.40372e-26	1.91785e-25
PLA2G2A	1.76638e-26	2.39774e-25
KIF2C	1.84032e-26	2.49609e-25
HDAC4	1.99562e-26	2.70237e-25
H2AFV	2.08808e-26	2.82076e-25
ZNF593	3.27938e-26	4.40527e-25
C1orf21	3.5076e-26	4.70058e-25
SYNCRIP	3.87107e-26	5.18354e-25
PTTG1	4.13609e-26	5.52959e-25
FSTL1	4.49371e-26	5.9934e-25
FCER1G	4.53392e-26	6.03745e-25
NUP210	5.02435e-26	6.67993e-25
TMEM248	5.3356e-26	7.07694e-25
TRMT10C	5.55661e-26	7.36426e-25
SREK1	6.24805e-26	8.26759e-25
EHBP1	6.7468e-26	8.90652e-25
GLRX2	7.83774e-26	1.03386e-24
S100A4	9.17084e-26	1.2078e-24
FAM50B	9.86435e-26	1.29711e-24
ARL5A	1.06218e-25	1.39562e-24
SRD5A3	1.07693e-25	1.4139e-24
VTCN1	1.25645e-25	1.64444e-24
GMNN	1.29881e-25	1.69856e-24
ZNF281	1.51618e-25	1.97821e-24
CFTR	1.54067e-25	2.0086e-24
RHBDL2	1.98706e-25	2.58257e-24
TIMP1	2.2121e-25	2.87282e-24
DDX3X	2.48306e-25	3.21726e-24
F2RL1	2.74601e-25	3.55248e-24
OST4	3.25196e-25	4.1941e-24
MMEL1	3.7137e-25	4.77496e-24
YIPF3	4.93727e-25	6.33849e-24
MRTO4	5.01812e-25	6.43737e-24
CMTM8	5.29392e-25	6.78082e-24
CKAP2L	5.44757e-25	6.97231e-24
FAIM	7.20275e-25	9.18378e-24
CDCA8	7.82917e-25	9.96737e-24
ARHGAP18	8.6562e-25	1.10036e-23
PDZK1IP1	9.08388e-25	1.15298e-23
POLR3GL	1.05817e-24	1.34005e-23
SLC1A4	1.14453e-24	1.44724e-23
NPY1R	1.21445e-24	1.53334e-23
LPCAT1	1.43783e-24	1.81265e-23
AP2M1	1.61831e-24	2.03713e-23
AXDND1	1.69718e-24	2.13322e-23
EPHB6	1.70935e-24	2.14691e-23
BAK1	1.74012e-24	2.18392e-23
PGK1	1.79845e-24	2.25544e-23
SUCLG1	2.60819e-24	3.25394e-23
ZCCHC9	3.53038e-24	4.39793e-23
CTGF	3.83632e-24	4.77134e-23
SEC13	4.19996e-24	5.21658e-23
LMBRD1	5.67681e-24	7.01978e-23
RPL32	5.76934e-24	7.12896e-23
PKHD1	6.16894e-24	7.61153e-23
CMTM6	6.86161e-24	8.44757e-23
MEGF6	7.03987e-24	8.66069e-23
PSMA5	7.13916e-24	8.77641e-23
TRIP6	9.36887e-24	1.15091e-22
DHFR	9.64288e-24	1.1837e-22
HNRNPA3	1.08907e-23	1.33492e-22
P4HA2	1.11419e-23	1.36472e-22
GOPC	1.12293e-23	1.37442e-22
RGS1	1.4282e-23	1.74552e-22
TCOF1	1.7039e-23	2.07794e-22
RP11-14N7.2	1.85284e-23	2.25467e-22
GNB1	1.97602e-23	2.40283e-22
STAMBP	2.11459e-23	2.56946e-22
ZNHIT6	2.60296e-23	3.15376e-22
SLC22A3	2.90432e-23	3.51383e-22
RPL11	2.94507e-23	3.56057e-22
UBE2D3	2.95233e-23	3.56678e-22
PTK7	3.38532e-23	4.08402e-22
CASZ1	3.63989e-23	4.38798e-22
WBSCR22	3.77508e-23	4.54768e-22
LSM5	4.05899e-23	4.87572e-22
PGD	4.25997e-23	5.10983e-22
MORF4L2	5.12922e-23	6.13935e-22
MRPS15	5.27131e-23	6.30494e-22
HSD17B11	5.30966e-23	6.34629e-22
AKAP12	5.83324e-23	6.96714e-22
ARHGAP29	6.4764e-23	7.72982e-22
EIF4G1	7.27332e-23	8.65026e-22
FBXO9	7.55811e-23	8.9826e-22
SLC16A4	7.89433e-23	9.36894e-22
BCAS2	9.34133e-23	1.1055e-21
UBE2T	9.94203e-23	1.17411e-21
RBM27	1.11056e-22	1.30785e-21
PIGX	1.2788e-22	1.50281e-21
FOXP1	1.4058e-22	1.64746e-21
GPBP1	1.51852e-22	1.77707e-21
ABCB1	2.3693e-22	2.76118e-21
TPD52L1	2.41429e-22	2.8097e-21
NUP62CL	2.7083e-22	3.14751e-21
TRAPPC3	3.25985e-22	3.78327e-21
TUBA4A	3.58344e-22	4.14736e-21
PTRHD1	3.97453e-22	4.59683e-21
CAMTA1	4.93536e-22	5.69244e-21
SLC39A14	5.13423e-22	5.91369e-21
EPB41L4A	5.45096e-22	6.26134e-21
NDFIP1	5.54293e-22	6.36263e-21
CTTNBP2NL	5.62421e-22	6.45152e-21
SELT	7.70428e-22	8.78958e-21
AADAC	7.92308e-22	9.02694e-21
ZBTB18	7.91899e-22	9.02694e-21
BTN3A2	8.56863e-22	9.74262e-21
GALNT5	8.7288e-22	9.91132e-21
CNBP	8.89655e-22	1.0095e-20
UMPS	1.03639e-21	1.17283e-20
CXCL10	1.03839e-21	1.1743e-20
TINAGL1	1.21787e-21	1.37357e-20
ARID4B	1.22364e-21	1.37916e-20
ATP6V0E2	1.23144e-21	1.38702e-20
SLC25A36	1.29096e-21	1.45115e-20
TFPI2	1.31604e-21	1.47835e-20
IGJ	1.33243e-21	1.49575e-20
TRA2B	1.33368e-21	1.49617e-20
MDFI	1.33614e-21	1.49793e-20
NRD1	1.41591e-21	1.58418e-20
L1CAM	2.00776e-21	2.23446e-20
SMARCA5	2.47977e-21	2.74884e-20
BRI3	2.78639e-21	3.0867e-20
SPR	3.00291e-21	3.31781e-20
SERINC1	3.0159e-21	3.32998e-20
KIAA1211L	3.34006e-21	3.68547e-20
ZMAT2	3.52792e-21	3.88765e-20
SMAP1	3.58307e-21	3.94326e-20
ABCA12	3.81173e-21	4.18668e-20
MRPS25	3.91016e-21	4.29198e-20
LAMC2	4.12318e-21	4.5199e-20
RBM28	5.69237e-21	6.21575e-20
TNNC1	6.16344e-21	6.72576e-20
XPC	6.35046e-21	6.92534e-20
TMEM33	6.91902e-21	7.52584e-20
ITM2C	8.69828e-21	9.42454e-20
ATP6AP2	9.79519e-21	1.05994e-19
WLS	1.43549e-20	1.5434e-19
FAM213B	2.07596e-20	2.22207e-19
RP6-99M1.2	2.10066e-20	2.24708e-19
RAB10	2.12285e-20	2.26937e-19
SF3B14	2.18145e-20	2.33053e-19
CRYBG3	2.20696e-20	2.35479e-19
TMEM45A	2.36896e-20	2.52444e-19
POLR2J3	2.63415e-20	2.80525e-19
NUB1	3.4568e-20	3.66971e-19
DFFA	4.51071e-20	4.77345e-19
CAMK2N1	5.08329e-20	5.35914e-19
FARSB	5.1083e-20	5.38213e-19
GRPEL1	5.37892e-20	5.65662e-19
PLXNB1	5.64052e-20	5.92802e-19
FAM73A	5.93943e-20	6.23047e-19
GPR110	6.13461e-20	6.4312e-19
OXCT1	7.24083e-20	7.58144e-19
LARP7	7.28398e-20	7.62188e-19
BOD1L1	8.3302e-20	8.70037e-19
SPEN	8.75492e-20	9.13829e-19
QSOX1	9.40949e-20	9.81543e-19
RMND5A	9.50866e-20	9.90658e-19
PSMB9	1.11975e-19	1.163e-18
LYRM2	1.16021e-19	1.20354e-18
NOL7	1.22022e-19	1.26422e-18
SOWAHC	1.22929e-19	1.27206e-18
AGTRAP	1.28244e-19	1.3246e-18
TNFRSF10D	1.33048e-19	1.37254e-18
RP3-460G2.2	1.38505e-19	1.42708e-18
RP11-789C1.1	1.46116e-19	1.50458e-18
WDR70	1.51724e-19	1.56042e-18
RFC2	1.58975e-19	1.633e-18
GPATCH11	1.85293e-19	1.90101e-18
SHROOM3	1.88332e-19	1.93076e-18
TAP1	1.88423e-19	1.93076e-18
SCG2	2.19699e-19	2.23895e-18
SPDL1	2.41621e-19	2.45428e-18
SP100	2.41574e-19	2.45428e-18
ERGIC1	2.42391e-19	2.45977e-18
NT5DC2	3.05932e-19	3.08595e-18
TMBIM1	3.45495e-19	3.48084e-18
EPHB2	3.51636e-19	3.54058e-18
RPL9	3.91893e-19	3.9389e-18
ARID1A	3.96375e-19	3.97914e-18
GUK1	4.17655e-19	4.19026e-18
MAD2L2	4.45092e-19	4.46021e-18
CHMP3	4.77874e-19	4.78017e-18
UPP1	6.90567e-19	6.87906e-18
APITD1	7.06035e-19	7.02682e-18
FXR1	8.25891e-19	8.18825e-18
RHOU	9.41353e-19	9.322e-18
ANTXR2	1.04156e-18	1.0284e-17
CXCR4	1.28955e-18	1.26805e-17
CDC40	1.35295e-18	1.32806e-17
RPL15	1.37133e-18	1.34532e-17
IGBP1	1.40095e-18	1.37277e-17
C7orf73	1.47747e-18	1.4469e-17
PPARG	1.52316e-18	1.48905e-17
GTF2H5	1.53424e-18	1.49901e-17
AK4	1.5815e-18	1.54249e-17
TMED7	1.59126e-18	1.55111e-17
BRCC3	1.59253e-18	1.55145e-17
LPGAT1	1.64895e-18	1.60548e-17
POP7	1.78577e-18	1.73768e-17
EFNA5	1.90277e-18	1.84726e-17
RP13-192B19.2	2.00812e-18	1.94617e-17
SYPL1	2.21654e-18	2.14567e-17
REG1B	2.40908e-18	2.32938e-17
PSMB8	2.59723e-18	2.50986e-17
TSPAN33	2.72446e-18	2.62978e-17
IGFBP1	3.0344e-18	2.9256e-17
RAP2C	3.1269e-18	3.01132e-17
CSRP1	3.27485e-18	3.15019e-17
RANBP17	3.35325e-18	3.22376e-17
IL2RG	3.6602e-18	3.51484e-17
GCC2	3.66437e-18	3.51683e-17
ODC1	3.98455e-18	3.81976e-17
WDR43	4.44395e-18	4.25531e-17
MKLN1	4.63824e-18	4.43629e-17
NOC2L	4.79578e-18	4.58176e-17
CCT3	5.23138e-18	4.9781e-17
PFN2	5.37711e-18	5.11099e-17
PAK2	5.92746e-18	5.62457e-17
AUTS2	6.22775e-18	5.90284e-17
MPP1	7.59174e-18	7.19161e-17
MAGI1	8.44759e-18	7.99785e-17
PNISR	9.26156e-18	8.75861e-17
KLHL23	9.68213e-18	9.14091e-17
ARPC4	1.01949e-17	9.60346e-17
C1orf43	1.10061e-17	1.03617e-16
GGCT	1.262e-17	1.1848e-16
THBS2	1.46852e-17	1.37561e-16
DDC	1.57105e-17	1.47083e-16
NPM1	1.71219e-17	1.60208e-16
ZNF713	1.72221e-17	1.61055e-16
DYNLT1	1.75821e-17	1.64331e-16
STIL	1.78713e-17	1.66849e-16
CCDC14	1.80386e-17	1.68317e-16
YTHDF2	2.28534e-17	2.12535e-16
SEMA6A	2.28858e-17	2.12719e-16
BDP1	2.41482e-17	2.23958e-16
SSR3	2.45445e-17	2.27382e-16
SREK1IP1	2.78293e-17	2.5767e-16
POLD2	2.89352e-17	2.67615e-16
PADI2	2.91561e-17	2.69509e-16
LUZP1	3.35469e-17	3.09586e-16
SYTL4	3.39032e-17	3.12702e-16
AGPAT4	4.37806e-17	4.0029e-16
LSG1	4.47343e-17	4.08565e-16
PLS1	4.87268e-17	4.44305e-16
MOSPD1	4.95379e-17	4.51456e-16
RNASET2	5.69548e-17	5.17086e-16
LRIF1	6.27042e-17	5.68056e-16
2021-03-06	6.66843e-17	6.03462e-16
C6orf15	7.44455e-17	6.7225e-16
TRERF1	8.35653e-17	7.53792e-16
TCTEX1D2	8.55418e-17	7.71207e-16
LBR	8.77176e-17	7.90399e-16
MCTP1	9.3718e-17	8.4266e-16
SETD7	9.41399e-17	8.46001e-16
CHMP2B	1.07071e-16	9.6015e-16
MRPL33	1.14782e-16	1.02766e-15
PDCD2	1.15551e-16	1.03399e-15
COL7A1	1.16091e-16	1.03827e-15
MFSD2A	1.19446e-16	1.06771e-15
AIF1	1.23134e-16	1.10009e-15
ATP1B1	1.2509e-16	1.11652e-15
IL6R	1.27034e-16	1.13312e-15
RAI14	1.50487e-16	1.34161e-15
KBTBD11	1.515e-16	1.34921e-15
LAMB3	1.67473e-16	1.48752e-15
IL1RN	2.29194e-16	2.02716e-15
CAB39	2.32838e-16	2.05831e-15
GALNT14	2.34876e-16	2.07524e-15
OGT	2.39772e-16	2.11516e-15
CMTM7	2.41884e-16	2.13266e-15
TUBB2B	2.71646e-16	2.39131e-15
SERPINB9	2.82449e-16	2.48511e-15
MAP7D1	2.83504e-16	2.49309e-15
SLC26A9	2.85666e-16	2.51067e-15
SERINC2	2.85803e-16	2.51067e-15
STYXL1	2.95833e-16	2.59742e-15
SSBP3	3.12701e-16	2.74123e-15
ADAM23	3.15746e-16	2.76648e-15
ARMC10	3.2103e-16	2.80985e-15
SKIL	3.32972e-16	2.91285e-15
ITGB5	3.38198e-16	2.9555e-15
TMED9	3.45226e-16	3.01535e-15
MAP1B	4.32246e-16	3.76172e-15
ATP5F1	5.05456e-16	4.38297e-15
HS6ST1	5.23099e-16	4.53362e-15
SCP2	5.44925e-16	4.71548e-15
RNF220	6.14643e-16	5.31331e-15
DNPH1	7.09911e-16	6.12426e-15
EZR	8.2586e-16	7.10993e-15
TNFRSF21	8.64128e-16	7.42796e-15
HIST1H1C	9.1847e-16	7.87897e-15
TCEAL3	9.9657e-16	8.53151e-15
SKP1	1.14649e-15	9.79499e-15
NEURL1B	1.20699e-15	1.03066e-14
TAF11	1.23212e-15	1.05105e-14
GPATCH4	1.24994e-15	1.06571e-14
SLC45A3	1.32604e-15	1.12946e-14
SYAP1	1.33622e-15	1.13697e-14
IQGAP2	1.35825e-15	1.15513e-14
GRAMD1C	1.37404e-15	1.16679e-14
CXCL5	1.41028e-15	1.19696e-14
REG4	1.47281e-15	1.2494e-14
FAM46A	1.55337e-15	1.31509e-14
KIF2A	1.57722e-15	1.33326e-14
HINT1	1.60435e-15	1.35551e-14
BCAP31	1.68096e-15	1.41739e-14
TTYH3	1.70119e-15	1.43372e-14
TNFRSF18	1.70769e-15	1.43848e-14
VGLL1	1.72693e-15	1.45396e-14
ALPPL2	1.76061e-15	1.48157e-14
SMC1A	1.88663e-15	1.58366e-14
ARPC1A	1.91184e-15	1.60402e-14
AIM1	1.91519e-15	1.60602e-14
TSPAN13	1.9288e-15	1.61663e-14
DOK7	2.03487e-15	1.70299e-14
RP11-166O4.6	2.09035e-15	1.74768e-14
SCGB3A1	2.10904e-15	1.76243e-14
RARS	2.71073e-15	2.25626e-14
RP5-884M6.1	2.8727e-15	2.38634e-14
NUDCD3	2.92366e-15	2.42627e-14
PORCN	3.00418e-15	2.49064e-14
ASB4	3.00884e-15	2.49327e-14
MCM7	3.05983e-15	2.53303e-14
PIK3CB	3.18738e-15	2.63731e-14
KDELR2	3.28833e-15	2.7155e-14
AC016735.2	3.62531e-15	2.99084e-14
ADPRHL2	3.69302e-15	3.0452e-14
DBI	3.90231e-15	3.21462e-14
DENND1B	3.92344e-15	3.23045e-14
IL1B	4.05335e-15	3.32926e-14
CLCC1	4.10774e-15	3.36899e-14
DPCR1	4.15409e-15	3.40368e-14
XIAP	4.47482e-15	3.65756e-14
UQCC2	4.51579e-15	3.68925e-14
UBD	5.24822e-15	4.27308e-14
HLA-B	5.47217e-15	4.45326e-14
FAM134B	5.49911e-15	4.47302e-14
TMEM243	5.88112e-15	4.78143e-14
NIT2	6.07795e-15	4.93907e-14
HK2	6.17332e-15	5.01415e-14
NMI	6.21666e-15	5.04691e-14
DGUOK	6.72509e-15	5.44389e-14
PCDP1	6.76478e-15	5.47338e-14
TUBB2A	7.07051e-15	5.71524e-14
TM4SF1-AS1	7.69948e-15	6.20873e-14
VAMP8	7.73256e-15	6.23241e-14
PEA15	8.09642e-15	6.5163e-14
MXD4	8.40363e-15	6.76032e-14
PPP1R7	9.4725e-15	7.60924e-14
CCDC170	1.02126e-14	8.18809e-14
ORC3	1.05533e-14	8.45324e-14
SFT2D1	1.08254e-14	8.66702e-14
NEDD9	1.09705e-14	8.77902e-14
FIGNL1	1.10092e-14	8.80577e-14
CACYBP	1.16834e-14	9.3273e-14
IQGAP3	1.25159e-14	9.9682e-14
ZC3H8	1.30709e-14	1.03954e-13
RP11-465N4.4	1.32843e-14	1.05552e-13
XPO5	1.34219e-14	1.06595e-13
SASS6	1.4211e-14	1.12808e-13
DDX60	1.43191e-14	1.13559e-13
CD2AP	1.55474e-14	1.23069e-13
DAP	1.77149e-14	1.40027e-13
NEK7	1.96098e-14	1.54788e-13
PSD3	2.11461e-14	1.66836e-13
DDX60L	2.2324e-14	1.75634e-13
NFE4	2.37186e-14	1.86432e-13
EPHB4	2.37299e-14	1.86433e-13
SEC63	2.44779e-14	1.9222e-13
AC004951.6	2.64713e-14	2.07486e-13
HES4	2.7721e-14	2.16978e-13
PSMC2	2.78726e-14	2.18063e-13
PPIL3	3.16907e-14	2.47588e-13
EPHA4	3.24535e-14	2.53312e-13
MRPL20	3.45003e-14	2.68913e-13
DHX29	3.46801e-14	2.70064e-13
LAMTOR5	3.53375e-14	2.75056e-13
UBE2K	3.70837e-14	2.88381e-13
KDM5B	3.87563e-14	3.00693e-13
MOSPD2	3.87856e-14	3.00781e-13
KAZN	3.98774e-14	3.09105e-13
VGLL4	4.13396e-14	3.20291e-13
ATG3	4.2363e-14	3.28069e-13
UBE2E3	4.55601e-14	3.52179e-13
SLC9B2	4.60206e-14	3.55575e-13
GPX8	4.66661e-14	3.60231e-13
TBCC	4.68418e-14	3.61422e-13
WTAP	4.8783e-14	3.75992e-13
LARP1B	5.25401e-14	4.04275e-13
FRMD4B	5.29763e-14	4.07445e-13
ADAP1	5.34152e-14	4.10444e-13
PPP2R2C	5.70384e-14	4.37885e-13
POLA1	5.75983e-14	4.41982e-13
NCAPG2	5.79629e-14	4.44576e-13
RP1-60O19.1	5.84357e-14	4.47998e-13
DDAH2	6.16422e-14	4.71505e-13
FBXO2	6.22264e-14	4.75758e-13
PSMA2.1	6.2764e-14	4.7965e-13
LYAR	6.28145e-14	4.79817e-13
HDDC2	6.39995e-14	4.88647e-13
SEC16B	6.57409e-14	5.01714e-13
DIAPH1	6.78147e-14	5.16603e-13
H3F3A	7.17841e-14	5.45111e-13
GALE	7.42106e-14	5.62775e-13
PPP1R10	8.00402e-14	6.05617e-13
SLMAP	8.61155e-14	6.50414e-13
MIR4435-1HG	9.20405e-14	6.9454e-13
LRRFIP1	9.24825e-14	6.97562e-13
CCDC24	9.49906e-14	7.16159e-13
ACTR2	1.03026e-13	7.76042e-13
SLC12A2	1.04167e-13	7.83936e-13
PEF1	1.07559e-13	8.09102e-13
LDOC1	1.24605e-13	9.35231e-13
VGF	1.2812e-13	9.61189e-13
GABRE	1.3407e-13	1.00493e-12
THOC7	1.38868e-13	1.0395e-12
ALB	1.52983e-13	1.14258e-12
ADSS	1.5355e-13	1.14583e-12
SCNM1	1.59557e-13	1.1896e-12
CHCHD2	1.66322e-13	1.23894e-12
PPIH	1.77553e-13	1.32084e-12
QDPR	1.84308e-13	1.36927e-12
PLSCR4	1.96483e-13	1.45586e-12
NAGK	1.98213e-13	1.46739e-12
RBM6	2.3147e-13	1.70832e-12
PLAGL1	2.35859e-13	1.73919e-12
ATOX1	2.41131e-13	1.77572e-12
STK25	2.64439e-13	1.94141e-12
CCK	2.7309e-13	2.00143e-12
UFC1	2.77362e-13	2.03097e-12
NBPF14	2.95061e-13	2.15775e-12
ABRACL	3.08798e-13	2.25722e-12
PDK4	3.34886e-13	2.44685e-12
CNOT6	3.41307e-13	2.4916e-12
SLC30A1	3.78988e-13	2.76308e-12
STT3B	3.86541e-13	2.8157e-12
UNC50	4.1369e-13	3.00825e-12
MTPN	4.24314e-13	3.08284e-12
FAM135A	4.37524e-13	3.17744e-12
ZCWPW1	4.68092e-13	3.39503e-12
RAB1A	4.89276e-13	3.54562e-12
CLSTN1	4.99592e-13	3.61725e-12
NVL	5.16633e-13	3.73902e-12
PLK2	5.17914e-13	3.74668e-12
CWC27	5.32839e-13	3.85134e-12
MRPS18A	5.35522e-13	3.86907e-12
SPATA18	5.49323e-13	3.96196e-12
ASAH1	5.5133e-13	3.97303e-12
KLHDC9	5.58667e-13	4.02417e-12
BAZ1B	5.66616e-13	4.07794e-12
THUMPD3	5.7372e-13	4.12553e-12
PTPRU	6.1698e-13	4.42714e-12
FAF2	6.19975e-13	4.44672e-12
PER3	6.23606e-13	4.47086e-12
SDC3	6.38234e-13	4.57378e-12
SIKE1	6.52005e-13	4.67027e-12
PRKX	6.54287e-13	4.68283e-12
RP3-340N1.2	6.57194e-13	4.70164e-12
GADD45A	6.8044e-13	4.86173e-12
PTPRF	6.88567e-13	4.91771e-12
ARF5	7.15776e-13	5.10769e-12
POLR1C	7.16364e-13	5.10972e-12
FANCB	7.1875e-13	5.12456e-12
FLNA	7.21742e-13	5.14371e-12
HIPK2	7.28151e-13	5.18279e-12
FAM122B	7.76652e-13	5.514e-12
PPIE	8.51492e-13	6.03769e-12
SRFBP1	8.61135e-13	6.10349e-12
ARL13B	8.77385e-13	6.21604e-12
PPP4R2	8.91332e-13	6.3122e-12
ST6GAL1	8.98447e-13	6.3599e-12
TSPAN5	9.80383e-13	6.92241e-12
HSPB11	1.01224e-12	7.13533e-12
PON3	1.05008e-12	7.39591e-12
TPBG	1.05961e-12	7.45989e-12
DGKQ	1.11214e-12	7.82317e-12
SLC2A1-AS1	1.12868e-12	7.93424e-12
HHLA2	1.18574e-12	8.32695e-12
RP11-417E7.1	1.19424e-12	8.38314e-12
EPHA2	1.30756e-12	9.16327e-12
EIF4G3	1.31095e-12	9.18323e-12
LST1	1.43403e-12	1.00245e-11
PPIL4	1.43563e-12	1.00315e-11
HIGD2A	1.5197e-12	1.06101e-11
HSPE1	1.73501e-12	1.20932e-11
RUVBL1	1.77134e-12	1.23413e-11
HLA-DRA	1.84627e-12	1.28474e-11
PDIA5	1.85491e-12	1.28969e-11
YWHAQ	1.85708e-12	1.29066e-11
RP11-85F14.5	1.99022e-12	1.38148e-11
PLA2R1	2.17118e-12	1.50398e-11
TSPAN1	2.21346e-12	1.53264e-11
PDCD6	2.38682e-12	1.64996e-11
MBD4	2.67051e-12	1.84228e-11
RAB32	2.85162e-12	1.9648e-11
FAM126B	3.08198e-12	2.12091e-11
NUF2	3.12987e-12	2.15299e-11
SDC1	3.14942e-12	2.16555e-11
RP4-555D20.2	3.32129e-12	2.28186e-11
DNAJB9	3.32773e-12	2.28442e-11
CHCHD5	3.33551e-12	2.28882e-11
ADAM15	3.34027e-12	2.29116e-11
PGM1	3.46164e-12	2.37246e-11
TPRXL	3.58924e-12	2.45791e-11
HIST1H2BC	3.66815e-12	2.5099e-11
THUMPD2	3.7468e-12	2.56059e-11
SDHB	4.16043e-12	2.83981e-11
TRIM54	4.17328e-12	2.84742e-11
NDUFB5	4.47566e-12	3.05249e-11
HSPA4L	4.53119e-12	3.08786e-11
CNN3	4.655e-12	3.17095e-11
CHN2	4.67966e-12	3.18645e-11
MED10	4.95836e-12	3.37349e-11
ACTR3	5.16862e-12	3.50802e-11
CENPQ	5.21183e-12	3.53592e-11
TTC14	5.41997e-12	3.6712e-11
TACSTD2	5.43551e-12	3.68025e-11
RPL24	5.50915e-12	3.72861e-11
MORN2	5.82688e-12	3.93889e-11
ECI2	5.82523e-12	3.93889e-11
SMC6	5.88636e-12	3.97749e-11
TMEM87B	6.03578e-12	4.07682e-11
SYNJ2	6.20855e-12	4.18987e-11
LAMTOR2	6.23682e-12	4.20416e-11
TGFBR2	6.35255e-12	4.28046e-11
AC006159.3	6.75636e-12	4.5489e-11
SLBP	6.76293e-12	4.5515e-11
CLTB	7.01761e-12	4.72102e-11
MAT2B	7.26059e-12	4.88252e-11
DNAJB6	7.29566e-12	4.90414e-11
OCLN	7.54763e-12	5.07149e-11
TTF2	7.59127e-12	5.09877e-11
UTRN	7.62156e-12	5.11707e-11
INHBB	7.72112e-12	5.18185e-11
KIAA1524	7.80145e-12	5.23158e-11
ZCCHC10	7.97216e-12	5.34393e-11
RPA2	8.08272e-12	5.41587e-11
RPL7L1	8.10114e-12	5.42605e-11
ZDHHC3	8.32146e-12	5.5714e-11
EZH2	8.5331e-12	5.71082e-11
C3orf14	8.71283e-12	5.82879e-11
POLQ	9.46871e-12	6.32439e-11
ZC3HAV1	9.62052e-12	6.42068e-11
CLN8	1.0358e-11	6.90736e-11
ITM2A	1.05281e-11	7.01806e-11
XRCC2	1.09056e-11	7.26049e-11
NDUFA1	1.15041e-11	7.65046e-11
ATG12	1.20906e-11	8.02775e-11
SFN	1.21881e-11	8.08926e-11
PTPRC	1.26117e-11	8.36052e-11
PSMD4	1.27333e-11	8.43782e-11
EVA1A	1.34238e-11	8.87787e-11
SLC44A4	1.51486e-11	9.99108e-11
USP11	1.69754e-11	1.11828e-10

## Sheet: Sheet4
Supplementary Table 4. Regulon activity analyzed by SCENIC with a default threshold to binarize the specific regulons (“0” present “off” of TFs, and “1” refer to “on”).
TFs	AAACCTGAGAGTACCG-1_MET2	AAACCTGAGAGTTGGC-1_MET5	AAACCTGAGGCAGTCA-1_MET1	AAACCTGAGGCCGAAT-1_MET4	AAACCTGCAATCACAC-1_MET5	AAACCTGCACCAGATT-1_MET5	AAACCTGCACCATGTA-1_MET4	AAACCTGCAGCAGTTT-1_MET4	AAACCTGGTATAAACG-1_MET5	AAACCTGGTCTAGTGT-1_MET4	AAACCTGGTTATCGGT-1_MET5	AAACCTGGTTCCCGAG-1_MET5	AAACCTGTCCATTCTA-1_MET4	AAACCTGTCTCTTGAT-1_MET5	AAACGGGAGAGTAAGG-1_MET4	AAACGGGAGCTGAAAT-1_MET5	AAACGGGAGTCCATAC-1_MET5	AAACGGGCAACTGCGC-1_MET4	AAACGGGCAGCTGCTG-1_MET4	AAACGGGCATGGTCTA-1_MET4	AAACGGGGTAATAGCA-1_MET4	AAACGGGGTAGCGTCC-1_MET5	AAACGGGGTCACTTCC-1_MET5	AAACGGGGTGCTGTAT-1_MET4	AAACGGGGTTACGACT-1_MET5	AAACGGGTCGTGACAT-1_MET5	AAACGGGTCTATCCTA-1_MET5	AAACGGGTCTTCTGGC-1_MET5	AAAGATGAGAGACTTA-1_MET5	AAAGATGAGGGTATCG-1_MET3	AAAGATGAGTACGTTC-1_MET5	AAAGATGCAAACTGTC-1_MET5	AAAGATGCAACACCCG-1_MET2	AAAGATGCAAGGACAC-1_MET4	AAAGATGCACCGCTAG-1_MET5	AAAGATGCAGATTGCT-1_MET1	AAAGATGCAGGCTGAA-1_MET4	AAAGATGGTCCAGTGC-1_MET5	AAAGATGGTCCTAGCG-1_MET1	AAAGATGTCAGCGATT-1_MET4	AAAGATGTCCAAGCCG-1_MET4	AAAGATGTCCATTCTA-1_MET4	AAAGATGTCCTCGCAT-1_MET4	AAAGCAAAGAGCTATA-1_MET5	AAAGCAAAGAGGTTAT-1_MET5	AAAGCAAAGATACACA-1_MET4	AAAGCAAAGTACTTGC-1_MET4	AAAGCAAAGTTTAGGA-1_MET3	AAAGCAACAATGGAGC-1_MET4
BCLAF1_extended_7029g	1	0	0	0	0	0	0	0	0	0	0	0	0	0	0	0	0	0	0	0	0	0	0	0	0	0	0	0	0	0	0	0	0	0	0	0	0	1	1	0	0	0	0	0	0	0	0	0	0
BRCA1_796g	0	0	1	0	0	0	1	0	1	0	0	0	0	1	0	0	0	0	0	0	0	1	0	0	0	1	0	0	0	1	0	1	1	0	0	1	0	1	1	0	0	0	0	1	0	0	0	1	0
BRCA1_extended_973g	0	0	1	0	0	1	1	0	1	0	0	0	0	1	0	0	1	0	0	0	0	1	0	0	0	1	0	0	0	1	0	1	1	0	1	1	0	1	1	0	0	0	0	1	0	0	0	1	0
CUX1_1517g	1	1	0	0	1	1	1	0	0	0	1	1	0	1	0	1	1	0	0	0	0	0	1	0	0	1	1	0	1	0	1	1	1	0	1	0	0	1	0	0	0	0	0	1	1	0	0	1	0
CUX1_extended_2500g	1	1	0	0	1	1	1	0	0	0	1	1	0	1	0	1	1	0	0	0	0	0	1	0	1	1	1	0	1	0	1	1	1	0	1	1	0	1	0	0	0	0	0	1	1	0	0	1	0
E2F1_53g	0	0	1	0	0	0	0	0	1	0	0	0	0	1	0	0	0	0	0	0	0	1	0	0	0	0	0	1	0	1	0	0	0	0	0	0	0	0	1	0	0	0	0	0	0	0	0	1	0
E2F1_extended_327g	0	0	0	0	0	0	0	0	0	0	0	0	0	1	0	0	0	0	0	0	0	1	0	0	0	0	0	0	0	0	0	0	1	0	0	0	0	0	1	0	0	0	0	0	0	0	0	1	0
E2F4_71g	0	0	0	0	0	1	0	0	1	0	0	0	0	1	0	0	0	0	0	0	1	0	1	0	0	1	1	1	1	1	0	0	1	0	1	0	0	1	1	0	0	0	0	0	0	0	0	1	0
E2F7_203g	1	0	1	0	1	0	0	0	0	0	0	0	0	1	0	0	0	0	0	0	0	0	1	0	0	0	0	0	1	0	0	0	1	0	0	0	0	0	1	0	0	0	0	0	0	0	0	1	0
E2F7_extended_279g	1	0	0	0	1	0	0	0	0	0	0	0	0	1	0	0	0	0	0	0	0	0	1	0	0	0	0	0	1	0	0	0	1	0	0	0	0	1	1	0	0	0	0	0	0	0	0	1	0
EHF_1149g	1	1	0	0	0	1	0	0	0	0	1	0	0	1	0	0	1	0	0	0	0	0	1	0	0	1	0	0	1	0	0	1	0	0	1	0	0	0	0	0	0	0	0	1	0	0	0	0	0
EHF_extended_4238g	1	1	0	0	1	1	1	0	1	0	1	0	0	1	0	1	1	0	0	0	1	1	1	0	0	1	1	0	1	0	1	1	1	0	1	1	0	1	1	0	0	0	0	1	1	0	0	0	0
ELF3_extended_5374g	1	0	0	0	1	1	0	0	0	0	1	0	0	1	1	1	0	0	0	0	0	0	0	0	1	0	1	0	0	0	0	1	0	0	0	0	0	0	0	0	0	1	0	1	1	0	0	0	0
ELK3_238g	1	1	0	0	1	1	0	0	1	0	1	0	0	1	0	0	0	0	0	0	0	1	1	0	0	1	1	0	1	0	1	1	0	0	1	1	0	1	1	0	0	0	0	1	1	0	0	1	0
ELK3_extended_825g	1	1	0	0	1	1	1	0	1	0	1	1	0	1	0	1	1	0	0	0	0	1	1	0	1	1	1	1	1	0	1	1	1	0	1	1	0	1	1	0	0	0	0	1	1	0	0	1	0
ETS1_843g	1	1	1	0	1	1	1	0	1	0	1	1	0	1	0	1	1	0	0	0	0	1	1	0	0	1	1	1	1	1	1	1	1	0	1	1	0	1	1	0	0	0	0	1	1	1	0	1	0
ETS1_extended_1091g	1	1	1	0	1	1	1	0	1	0	1	1	0	1	0	1	1	0	0	0	1	1	1	0	0	1	1	1	1	1	1	1	1	0	1	1	0	1	1	0	0	1	0	1	1	0	0	1	0
EZH2_extended_739g	0	0	0	0	0	0	0	0	0	0	0	0	0	1	0	0	0	0	0	0	0	0	0	0	0	0	0	0	0	0	0	0	1	0	0	0	0	0	1	0	0	0	0	0	0	0	0	0	0
FOXJ1_extended_266g	0	0	0	0	1	1	0	0	0	0	1	0	0	0	0	1	1	0	0	0	0	0	1	0	1	1	1	0	1	0	0	1	1	0	1	0	0	1	0	0	0	0	0	1	1	0	0	0	0
FOXL1_extended_11g	1	0	0	0	1	1	0	0	1	0	1	0	0	1	0	0	0	0	0	0	0	0	1	0	0	0	0	0	0	0	1	1	0	0	0	0	0	1	1	0	0	0	0	1	1	0	0	0	0
KLF5_extended_12g	1	1	0	1	1	1	1	0	0	0	1	0	1	1	1	1	1	1	1	1	1	1	1	0	1	1	1	0	1	0	1	0	0	1	0	1	0	1	1	1	1	0	0	0	1	1	1	0	1
KLF7_extended_285g	1	1	0	0	1	1	0	0	0	0	1	0	0	1	0	0	0	0	0	0	0	0	0	0	0	0	0	0	0	0	0	1	0	0	0	1	0	0	0	0	0	1	0	1	0	0	0	0	0
MYBL2_16g	0	0	0	0	0	0	0	0	0	0	0	0	0	0	0	0	0	1	0	0	0	1	0	0	0	1	0	0	1	0	0	0	0	0	0	0	0	1	1	0	0	0	0	0	0	0	0	0	0
NF1_extended_12g	0	0	0	0	0	1	0	0	0	0	0	0	0	0	0	0	0	0	0	0	0	1	0	0	0	0	0	0	1	0	1	1	0	0	1	0	0	0	0	0	0	0	0	1	1	0	0	0	0
NFE2L1_extended_71g	1	0	0	0	1	1	0	0	0	0	0	0	0	1	0	0	0	0	0	0	0	0	0	0	0	0	1	0	0	0	0	1	0	0	0	1	0	1	1	0	0	0	0	1	1	0	0	0	0
NR2C1_extended_118g	1	1	0	0	1	0	0	0	0	0	0	0	0	0	0	0	0	0	0	0	0	0	1	0	0	1	1	0	1	0	0	1	0	0	0	0	0	0	0	0	0	0	0	1	0	0	0	1	0
NR2F2_extended_14g	0	0	0	0	0	1	0	0	1	0	1	0	0	1	0	0	1	0	0	0	0	1	1	0	0	1	1	0	1	1	0	0	1	0	1	1	0	1	0	0	0	0	0	1	0	0	0	0	0
PITX1_1531g	1	1	0	0	1	1	0	0	1	0	1	0	0	1	0	1	1	0	0	0	0	1	1	0	1	1	1	0	1	0	1	1	0	0	1	0	0	1	0	0	0	0	0	1	1	0	0	0	0
PITX1_extended_1776g	1	1	0	0	1	1	0	0	1	0	1	0	0	1	0	1	1	0	0	0	0	1	1	0	1	1	1	0	1	0	1	1	0	0	1	0	0	1	0	0	0	0	0	1	1	0	0	0	0
PML_extended_2455g	1	1	0	0	1	1	0	0	1	0	1	0	0	1	0	1	1	0	0	0	0	1	1	0	1	1	1	0	1	0	1	1	1	0	1	1	0	1	1	0	0	0	0	1	1	0	0	0	0
POLE3_47g	0	0	1	0	0	0	0	0	0	0	0	0	0	0	0	0	0	0	0	0	0	0	0	0	0	0	0	0	0	0	0	0	0	0	0	0	0	0	1	0	0	0	0	0	0	0	0	0	0
POLE3_extended_203g	0	0	1	0	0	0	0	0	0	0	0	0	0	0	0	0	0	0	0	0	0	0	0	0	0	0	0	0	0	0	0	0	0	0	0	0	0	0	1	0	0	0	0	0	0	0	0	0	0
POLE4_extended_58g	0	0	1	0	1	0	0	0	1	0	0	0	0	0	0	0	0	0	0	0	0	1	0	0	0	0	0	0	0	1	0	0	0	0	0	0	0	1	1	0	0	0	0	1	1	0	0	0	0
POU5F1B_15g	0	0	0	0	1	1	0	0	1	0	0	0	0	0	0	0	0	0	0	0	0	1	1	0	1	0	0	0	1	0	1	1	0	0	1	0	0	1	0	0	0	0	0	1	0	0	0	0	0
RAD21_109g	0	0	0	0	0	0	0	0	0	0	0	0	0	0	0	0	0	0	0	0	0	0	0	0	0	0	0	0	0	0	0	0	0	0	0	0	0	0	0	0	0	0	0	0	0	0	0	0	0
RAD21_extended_4692g	0	0	0	0	0	0	0	0	0	0	0	0	0	0	0	0	0	0	0	0	0	0	0	0	0	0	0	0	0	0	0	0	0	0	0	0	0	0	1	0	0	0	0	0	0	0	0	0	0
RCOR1_extended_142g	1	0	0	0	1	0	0	0	0	0	1	1	0	1	0	0	0	0	0	0	0	0	0	0	0	1	1	0	1	0	0	1	0	0	0	1	0	1	0	0	0	0	0	0	1	0	0	0	0
SMAD3_19g	1	0	0	0	0	1	0	0	0	0	1	0	0	1	0	0	0	0	0	0	0	0	1	0	0	0	1	0	0	0	1	1	0	0	1	1	0	1	0	0	0	0	0	1	1	0	0	0	0
SMARCA4_25g	1	1	0	0	1	1	0	0	1	0	1	0	0	1	0	1	1	0	0	0	0	1	0	0	1	1	1	0	1	0	1	1	0	0	1	1	0	1	1	0	0	0	0	1	1	0	0	0	0
SMARCA4_extended_4811g	1	1	1	0	1	1	1	0	1	0	1	0	0	1	0	1	1	0	0	0	0	1	1	0	1	1	1	0	1	1	1	1	1	0	1	1	0	1	1	0	0	0	0	1	1	0	0	0	0
SPDEF_123g	1	1	0	0	1	1	0	0	1	0	1	0	0	1	0	1	1	0	0	0	0	0	1	0	1	1	1	0	1	0	1	1	1	0	1	0	0	1	0	0	0	0	0	1	1	0	0	0	0
SPDEF_extended_796g	1	1	0	0	1	1	0	0	1	0	1	0	0	1	0	1	1	0	0	0	0	1	1	0	1	1	1	0	1	0	1	1	0	0	1	1	0	1	0	0	0	0	0	1	1	0	0	0	0
STAT2_extended_305g	1	1	0	0	1	1	0	0	0	0	1	1	0	1	0	0	1	0	0	0	0	1	1	0	0	1	1	0	1	0	1	1	0	0	1	0	0	1	0	0	0	0	0	1	1	0	0	0	0
TEAD1_46g	1	0	0	0	0	1	0	0	1	0	0	0	0	0	0	0	0	0	0	0	0	0	1	0	0	0	0	0	1	0	1	1	0	0	0	0	0	0	0	0	0	0	0	1	1	0	0	0	0
TEAD1_extended_48g	1	0	0	0	0	1	0	0	1	0	0	0	0	0	0	0	0	0	0	0	0	0	1	0	0	0	0	0	1	0	1	1	0	0	0	0	0	0	0	0	0	0	0	1	1	0	0	0	0
TFAP2A_44g	1	0	0	0	1	0	0	0	1	0	0	0	0	1	0	0	0	0	0	0	0	0	0	0	0	0	1	1	1	0	0	1	0	0	1	1	0	0	0	0	0	1	0	0	0	0	0	0	0
TFDP1_43g	0	0	1	0	1	0	0	0	1	0	0	0	0	1	0	0	0	0	0	0	0	1	0	0	0	1	0	1	0	1	0	0	0	0	0	0	0	0	1	0	0	0	0	0	0	0	0	1	0
TFDP1_extended_218g	0	0	0	0	0	0	0	0	1	0	0	0	0	1	0	0	0	0	0	0	0	1	0	0	0	0	0	0	0	0	0	0	1	0	0	0	0	0	1	0	0	0	0	0	0	0	0	0	0
[truncated: 5,000 more columns]
